# Supplementary material for: Causal relationships between 91 inflammatory cytokines and gastroesophageal reflux disease, and the mediating role of related metabolites: Evidence from genetics
Source: Medicine (Baltimore). 2025 May 30;104(22):e42426. doi: 10.1097/MD.0000000000042426 (PMC12129530; doi:10.1097/MD.0000000000042426)
Supplement: Supplementary file 1 [file medi-104-e42426-s001.xlsx]

## Sheet: S1
TRIT		PMID		Publisher	Samplesize	Ancestry
91 circulating inflammatory proteins		37563310		Zhao JH et al	14824	EUR
Gastro-oesophageal reflux disease		https://www.finngen.fi/en		FinnGen	378923	EUR
Table S1. Details of circulating inflammatory regulators predicting SNPs with GERD.
circulating inflammatory cytokines levels	SNP	exposure									Outcome									R2	F-statistics
		EA	OA	beta	eaf	chr	pos	SE	P value	samplesize	EA	OA	beta	eaf	chr	pos	SE	P value	samplesize
Eukaryotic translation initiation factor 4E-binding protein 1 levels	rs1034059	A	G	0.066	0.6982	6	158193698	0.0146	6.17e-06	14288	A	G	0.0109408	0.701535	6	157772666	0.265583	0.0098274	378923	0.0014282	20.4325
	rs10513018	A	G	-0.0875	0.8986	3	136674468	0.0197	8.93e-06	14288	A	G	-0.0341966	0.911509	3	136955626	0.0273741	0.0155007	378923	0.00137884	19.7253
	rs10792025	T	C	-0.0593	0.3383	11	68921211	0.0124	1.73e-06	14727	T	C	0.000871934	0.323922	11	69153743	0.92599	0.00938657	378923	0.00155052	22.8669
	rs10926313	A	G	-0.0884	0.8334	1	240804510	0.0175	4.39e-07	14288	A	G	-0.000549209	0.795177	1	240641210	0.960244	0.0110179	378923	0.00178272	25.5134
	rs112020430	T	C	0.1784	0.0251	4	117584424	0.0403	9.56e-06	14735	T	C	-0.109328	0.018229	4	116663268	0.00123954	0.0338518	378923	0.00132817	19.5939
	rs137887001	C	G	0.2235	0.9827	20	44566861	0.0486	4.25e-06	14288	C	G	0.0471089	0.985674	20	45938222	0.200729	0.0368189	378923	0.00147798	21.1457
	rs139951113	T	C	0.3201	0.0087	3	6066466	0.0722	9.27e-06	12935	T	C	0.0658273	0.00324791	3	6024779	0.394893	0.0773731	378923	0.0015173	19.653
	rs181095999	T	C	-0.2226	0.0227	12	23923166	0.0474	2.65e-06	14736	T	C	0.0439583	0.0165019	12	23770232	0.203706	0.0345838	378923	0.00149439	22.0513
	rs2731672	T	C	0.0926	0.2679	5	176842474	0.0152	1.11e-09	11783	T	C	0.0100195	0.259591	5	177415473	0.319015	0.0100549	378923	0.00313988	37.1074
	rs2856226	T	C	-0.0995	0.8975	17	15470414	0.0214	3.33e-06	12404	T	C	0.0139326	0.927942	17	15567100	0.41162	0.0169693	378923	0.00173981	21.6147
	rs356283	T	G	0.0588	0.6475	1	80975190	0.0123	1.75e-06	14730	T	G	0.00129908	0.744641	1	80509505	0.896852	0.0100208	378923	0.00154906	22.85
	rs3733402	A	G	-0.1305	0.5102	4	187158034	0.0116	2.32e-29	14736	A	G	0.000476047	0.575585	4	186236880	0.957076	0.00884463	378923	0.00851552	126.545
	rs5030072	T	C	0.0594	0.5711	3	186455546	0.0119	5.99e-07	14716	T	C	-0.0181737	0.590251	3	186737757	0.0412031	0.0089022	378923	0.00169026	24.9127
	rs60037565	A	T	0.0772	0.8011	17	74618280	0.0172	7.18e-06	11337	A	T	0.00116399	0.734081	17	76622198	0.906573	0.00991795	378923	0.00177382	20.1419
	rs6963617	T	C	0.0754	0.2938	7	17594314	0.0142	1.1e-07	14288	T	C	0.000730928	0.285955	7	17554690	0.942813	0.0101894	378923	0.00196942	28.1907
	rs7490744	T	G	0.0705	0.2217	13	84976969	0.0159	9.25e-06	11783	T	G	-0.0109281	0.257112	13	84402834	0.279193	0.0100987	378923	0.00166573	19.6567
	rs76686678	T	G	0.2607	0.015	2	38198906	0.0521	5.62e-07	14730	T	G	0.0133555	0.0245897	2	37971763	0.638983	0.0284691	378923	0.00169694	25.035
	rs78948504	C	G	-0.1269	0.9352	8	3936170	0.0281	6.3e-06	11781	C	G	0.00246694	0.938835	8	4078648	0.893288	0.0183902	378923	0.00172813	20.3909
Adenosine Deaminase levels	rs2299690	T	C	0.1089	0.4162	20	43273794	0.012	1.14e-19	14288	T	C	0.00163614	0.376786	20	44645153	0.856109	0.00902304	378923	0.00573094	82.3441
	rs62319742	A	G	-0.1228	0.055	4	124581262	0.0257	1.77e-06	14730	A	G	-0.00713828	0.0731538	4	123660107	0.672205	0.0168705	378923	0.00154759	22.8282
	rs73617409	A	G	-0.1313	0.2474	20	43300800	0.0164	1.18e-15	12404	A	G	0.00186857	0.246176	20	44672159	0.856459	0.0103302	378923	0.00514093	64.0873
	rs76418401	A	C	-0.907	0.9299	20	43233080	0.0214	1e-200	14727	A	C	-0.00990388	0.939642	20	44604439	0.589578	0.0183593	378923	0.108715	1796.09
	rs7793526	A	G	-0.0592	0.3435	7	22805608	0.0122	1.22e-06	14732	A	G	0.0105115	0.314233	7	22765989	0.266598	0.00946184	378923	0.00159576	23.5432
Artemin levels	rs10799609	T	C	-0.1321	0.0561	1	20418323	0.0293	6.53e-06	11778	T	C	-0.00362074	0.0299319	1	20091830	0.888496	0.025824	378923	0.00172286	20.3234
	rs114907684	T	C	-0.3648	0.9881	16	81582982	0.0818	8.21e-06	8283	T	C	0.0617185	0.993438	16	81549377	0.246716	0.0532809	378923	0.00239538	19.8837
	rs118087756	A	G	-0.4237	0.0108	6	94484664	0.094	6.56e-06	8024	A	G	0.0299955	0.00227233	6	93774946	0.750357	0.0942752	378923	0.00252564	20.312
	rs118115625	T	C	0.1703	0.0344	12	81724190	0.0362	2.55e-06	11778	T	C	0.0201218	0.0147026	12	81330411	0.579726	0.0363351	378923	0.00187554	22.1278
	rs12699544	A	G	0.0803	0.1536	7	13780997	0.0181	9.14e-06	11777	A	G	-0.019741	0.153204	7	13741372	0.106349	0.0122248	378923	0.00166845	19.6789
	rs1329733	A	G	-0.0674	0.5323	9	92208227	0.0136	7.2e-07	11330	A	G	-0.00824174	0.506162	9	89593312	0.346328	0.00875164	378923	0.00216308	24.5564
	rs13303278	A	C	-0.0664	0.5539	1	921716	0.0144	4.01e-06	10265	A	C	0.0235424	0.522262	1	986336	0.00748824	0.00880315	378923	0.00206706	21.2582
	rs1370215	T	C	-0.07	0.7417	18	54688939	0.0153	4.76e-06	11330	T	C	-0.00481231	0.70797	18	57021708	0.616998	0.0096225	378923	0.00184409	20.9284
	rs138311590	A	G	-0.0811	0.84	4	4424044	0.0176	4.07e-06	11758	A	G	-0.000765976	0.836783	4	4422317	0.948473	0.0118528	378923	0.0018026	21.2296
	rs141429639	A	G	-0.293	0.0147	8	53903686	0.0644	5.37e-06	11330	A	G	0.0408883	0.0224425	8	52991126	0.181212	0.0305814	378923	0.00182365	20.696
	rs141625055	A	G	0.1852	0.0327	2	142183922	0.0418	9.4e-06	11765	A	G	-0.0242185	0.0374195	2	141426353	0.301453	0.0234375	378923	0.00166576	19.6271
	rs142585779	T	C	0.2119	0.038	9	140239588	0.0435	1.11e-06	10266	T	C	0.0169737	0.0394331	9	137345136	0.476129	0.0238213	378923	0.00230611	23.7246
	rs142970662	A	G	0.311	0.0191	7	106961661	0.0639	1.13e-06	9834	A	G	-0.0801576	0.00981134	7	107321216	0.0723219	0.0446042	378923	0.00240295	23.6827
	rs17340161	A	G	-0.0873	0.8494	5	103466564	0.0189	3.86e-06	11330	A	G	0.00743956	0.873226	5	104130863	0.572238	0.013173	378923	0.00187957	21.3318
	rs17491469	A	G	-0.0897	0.1327	3	189164574	0.0197	5.28e-06	11777	A	G	-0.0106521	0.132069	3	189446785	0.412819	0.0130071	378923	0.00175733	20.729
	rs3001873	T	C	-0.0852	0.1749	10	52449020	0.0185	4.12e-06	11330	T	C	-0.0090197	0.215068	10	50689260	0.402026	0.0107632	378923	0.0018685	21.206
	rs3003450	T	G	0.0632	0.6627	1	17628383	0.0137	3.97e-06	11762	T	G	-0.0038841	0.657176	1	17301888	0.673496	0.00921814	378923	0.00180604	21.2774
	rs4561132	A	G	-0.0716	0.2386	10	97678022	0.0159	6.7e-06	11329	A	G	0.0113388	0.280046	10	95918265	0.245891	0.00977158	378923	0.00178675	20.2747
	rs4740350	A	G	0.0877	0.1326	9	133454106	0.0194	6.17e-06	11778	A	G	-0.00236285	0.143637	9	130578719	0.849921	0.0124873	378923	0.00173209	20.4325
	rs55885546	A	G	-0.2047	0.0245	8	19493177	0.044	3.28e-06	11778	A	G	0.0289487	0.0425353	8	19635666	0.190068	0.0220919	378923	0.00183426	21.64
	rs62277657	A	G	0.0833	0.1972	3	111720183	0.0166	5.22e-07	11777	A	G	-0.0111667	0.166817	3	112001336	0.343461	0.0117873	378923	0.00213359	25.1768
	rs6509909	C	G	-0.0881	0.8122	19	55422034	0.0176	5.57e-07	11330	C	G	0.00967304	0.788941	19	54910674	0.368183	0.0107492	378923	0.00220667	25.0524
	rs74383279	C	G	-0.1899	0.9634	8	112086697	0.0421	6.46e-06	11761	C	G	0.00141584	0.974379	8	111074468	0.959644	0.0279806	378923	0.00172699	20.3429
	rs76672219	A	C	-0.3226	0.9882	1	225057589	0.0682	2.24e-06	11291	A	C	-0.0874947	0.988572	1	224869887	0.0347456	0.0414409	378923	0.00197773	22.3709
	rs77502336	C	G	0.0679	0.318	11	123394636	0.0141	1.47e-06	11775	C	G	0.00712561	0.313161	11	123523928	0.452542	0.00948583	378923	0.00196556	23.1861
	rs79259958	T	C	-0.3099	0.0147	4	40380879	0.0697	8.74e-06	9945	T	C	-0.0170201	0.0236418	4	40378862	0.566233	0.029672	378923	0.00198386	19.7647
	rs79664530	C	G	-0.3211	0.0125	1	197189391	0.0718	7.74e-06	10843	C	G	-0.0879101	0.00265982	1	197220261	0.291259	0.0832984	378923	0.00184112	19.9964
	rs9496445	T	C	0.0853	0.1545	6	143047898	0.0181	2.44e-06	11768	T	C	0.0147106	0.134331	6	142726761	0.252431	0.0128537	378923	0.00188373	22.2058
	rs9682166	T	C	-0.1481	0.0532	3	93520803	0.0334	9.24e-06	9453	T	C	-0.0275229	0.0561992	3	93801959	0.150824	0.019158	378923	0.00207561	19.6574
	rs9684768	C	G	0.0692	0.626	4	156930775	0.014	7.7e-07	11330	C	G	-0.00770163	0.644707	4	156009623	0.399994	0.00915085	378923	0.00215174	24.4275
	rs9941952	T	C	0.0765	0.7151	22	25646493	0.0167	4.63e-06	11774	T	C	-0.022306	0.748673	22	25250526	0.0279653	0.0101494	378923	0.00177907	20.9805
Axin-1 levels	rs10860902	C	G	0.0659	0.7403	12	103075047	0.0149	9.74e-06	11778	C	G	-0.0151882	0.735924	12	102681269	0.12782	0.00997412	378923	0.00165808	19.558
	rs11202576	A	G	-0.0767	0.7946	10	89584284	0.0172	8.22e-06	11345	A	G	-0.00416281	0.810812	10	87824527	0.709091	0.011158	378923	0.00174972	19.8819
	rs113946880	T	C	0.1331	0.0539	11	134706712	0.0293	5.55e-06	11792	T	C	-0.0187433	0.0351394	11	134836818	0.431116	0.0238075	378923	0.00174692	20.6323
	rs115455827	A	G	0.1447	0.9489	5	78787853	0.0305	2.09e-06	11792	A	G	-0.0115023	0.926337	5	79492030	0.495187	0.0168635	378923	0.00190512	22.5042
	rs117097664	A	C	0.2444	0.0197	6	151334530	0.0522	2.84e-06	11345	A	C	0.0337004	0.0181842	6	151013394	0.30788	0.03305	378923	0.0019285	21.9172
	rs148317708	A	G	-0.212	0.0295	18	50513818	0.042	4.47e-07	10919	A	G	-0.0563576	0.0101383	18	52987448	0.202299	0.044201	378923	0.00232797	25.4738
	rs2470622	A	G	-0.1229	0.9127	8	102489704	0.0242	3.8e-07	11345	A	G	-0.00777645	0.921771	8	101477476	0.63714	0.016486	378923	0.00226821	25.7867
	rs2691530	T	C	-0.067	0.5969	7	77960243	0.0133	4.71e-07	11793	T	C	0.0105664	0.560067	7	78330926	0.2336	0.00887085	378923	0.00214728	25.373
	rs2712427	A	G	0.0626	0.4935	3	128431622	0.0134	2.99e-06	11345	A	G	-0.012789	0.46636	3	128712779	0.148947	0.00886118	378923	0.00191999	21.8204
	rs428324	T	C	0.0692	0.6047	18	77253338	0.0148	2.93e-06	10281	T	C	-0.0123316	0.555064	18	79493338	0.164648	0.00887412	378923	0.00212193	21.8577
	rs7171268	T	C	0.1554	0.9514	15	81221771	0.0329	2.32e-06	11345	T	C	-0.00847339	0.961542	15	80929430	0.712589	0.0230017	378923	0.00196269	22.3066
	rs72984228	A	G	-0.1557	0.9611	11	101331132	0.035	8.64e-06	11792	A	G	0.0343502	0.957383	11	101460401	0.111854	0.0216051	378923	0.00167543	19.7864
	rs9962377	T	C	-0.0843	0.1481	18	70105531	0.0186	5.84e-06	11793	T	C	-0.0112072	0.0898174	18	72438296	0.463731	0.0152954	378923	0.0017388	20.5379
beta-nerve growth factor levels	rs10961630	C	G	0.053	0.55	9	14636946	0.0118	7.07e-06	14295	C	G	0.0109537	0.560618	9	14636948	0.213831	0.00881161	378923	0.00140926	20.171
	rs11025264	T	C	0.1739	0.9748	11	19837758	0.0384	5.94e-06	14743	T	C	0.0184857	0.985691	11	19816212	0.610152	0.0362567	378923	0.00138914	20.5059
	rs11404457	CT	C	-0.0672	0.209	2	227016311	0.015	7.46e-06	11336	CT	C	-0.0089499	0.232009	2	226151595	0.388547	0.0103796	378923	0.00176737	20.0669
	rs117164089	T	C	-0.271	0.014	19	43780396	0.0565	1.61e-06	13421	T	C	-0.0623504	0.00406455	19	43276244	0.373572	0.0700721	378923	0.00171125	23.0026
	rs12188775	T	G	0.1213	0.9435	5	132971762	0.0247	9.06e-07	14737	T	G	-0.00983955	0.948326	5	133636071	0.621693	0.0199402	378923	0.00163384	24.114
	rs12259196	A	G	-0.075	0.1928	10	89839430	0.0148	4.03e-07	13244	A	G	-0.0243692	0.15007	10	88079673	0.0472324	0.0122816	378923	0.00193526	25.6764
	rs12533747	A	G	0.1389	0.0802	7	30944899	0.0276	4.84e-07	14295	A	G	0.0396584	0.0648248	7	30905284	0.0286748	0.018126	378923	0.00176862	25.3236
	rs12539643	C	G	0.1867	0.966	7	151019021	0.0408	4.74e-06	11344	C	G	-0.0051691	0.950775	7	151321935	0.799257	0.0203261	378923	0.00184247	20.9359
	rs13058191	C	G	-0.2164	0.0256	22	49775973	0.0467	3.59e-06	14295	C	G	-0.00230651	0.0136766	22	49380054	0.952049	0.038356	378923	0.00149984	21.4694
	rs140072192	A	G	0.2773	0.0196	16	3327943	0.0602	4.1e-06	11925	A	G	0.04434	0.00385751	16	3277943	0.534694	0.0714176	378923	0.00177614	21.2146
	rs140882208	T	C	-0.1722	0.0258	17	47365286	0.0388	9.07e-06	14731	T	C	0.0759726	0.0275651	17	49287924	0.00350324	0.0260203	378923	0.00133534	19.6945
	rs148834134	T	C	0.2541	0.0235	21	43942626	0.0556	4.87e-06	13421	T	C	-0.061758	0.00455637	21	42522516	0.342	0.0649933	378923	0.00155382	20.8831
	rs149439201	G	GT	0.1719	0.9639	12	14011469	0.0383	7.18e-06	10894	G	GT	-0.0783714	0.977182	12	13858535	0.00650339	0.0287997	378923	0.00184571	20.1407
	rs17647697	A	C	-0.1617	0.9727	7	130302087	0.0352	4.35e-06	14741	A	C	-0.0245393	0.974366	7	130617216	0.37631	0.027737	378923	0.00142951	21.0997
	rs17689534	A	G	0.2208	0.0229	4	166807640	0.0462	1.76e-06	13421	A	G	-0.0928468	0.00366553	4	165886488	0.199853	0.072425	378923	0.00169899	22.8375
	rs183185212	A	C	-0.2977	0.9883	11	9434918	0.0657	5.86e-06	13808	A	C	0.028865	0.983182	11	9413371	0.406573	0.0347796	378923	0.00148474	20.5288
	rs1878359	A	G	0.0626	0.719	8	122948812	0.0126	6.76e-07	14740	A	G	-0.00697375	0.687982	8	121936573	0.46523	0.00954967	378923	0.0016718	24.6802
	rs2237172	A	G	0.0619	0.7375	6	16601587	0.0136	5.33e-06	14295	A	G	-0.00149055	0.724445	6	16601356	0.880064	0.00987852	378923	0.00144707	20.713
	rs3128517	T	C	-0.0775	0.4965	9	90362040	0.0118	5.11e-11	14295	T	C	-0.00383698	0.470327	9	87747125	0.662843	0.00880059	378923	0.00300848	43.1299
	rs34043924	T	TA	0.0683	0.7798	1	59543117	0.015	5.28e-06	11331	T	TA	-0.00264018	0.79845	1	59077445	0.808765	0.010909	378923	0.0018264	20.7292
	rs34559191	T	C	0.0607	0.3088	19	16434937	0.0124	9.82e-07	13675	T	C	-0.00725503	0.297381	19	16324126	0.449758	0.00959891	378923	0.00174923	23.9591
	rs397081	T	C	0.1203	0.9514	6	32192617	0.0262	4.4e-06	14743	T	C	0.0682558	0.965107	6	32224840	0.00481393	0.0242108	378923	0.00142798	21.08
	rs4017	T	C	-0.1187	0.9491	4	164064099	0.0258	4.21e-06	14742	T	C	-0.029651	0.974069	4	163142947	0.278927	0.0273853	378923	0.00143378	21.1643
	rs4087847	T	G	-0.1546	0.0301	18	2455418	0.0343	6.57e-06	14743	T	G	0.00346151	0.0627373	18	2455419	0.849093	0.0181921	378923	0.00137609	20.3129
	rs4899264	C	G	-0.055	0.5283	14	69285337	0.0117	2.59e-06	14295	C	G	0.00914712	0.514336	14	68818620	0.296114	0.00875487	378923	0.00154347	22.0949
	rs4980184	T	C	0.2352	0.9836	10	125058869	0.0521	6.35e-06	14295	T	C	0.0174958	0.992918	10	123299353	0.733802	0.0514473	378923	0.00142363	20.3769
	rs62092633	T	C	-0.1249	0.1005	18	55441626	0.0259	1.42e-06	11344	T	C	0.0173975	0.141343	18	57774394	0.173519	0.012783	378923	0.00204583	23.2514
	rs62494116	T	C	0.0578	0.6636	8	13332042	0.0117	7.81e-07	14729	T	C	0.0116294	0.698099	8	13474533	0.222466	0.00953229	378923	0.00165421	24.402
	rs6328	A	C	-0.0797	0.3498	1	115829943	0.0122	6.46e-11	13224	A	C	-0.00585444	0.328456	1	115287322	0.530224	0.00932733	378923	0.00321688	42.6708
	rs7149605	A	G	0.0862	0.0949	14	94854041	0.0195	9.85e-06	14731	A	G	-0.00386681	0.0828809	14	94387704	0.808958	0.0159937	378923	0.00132476	19.5383
	rs72673086	A	G	0.0584	0.3152	4	96824143	0.0126	3.57e-06	12858	A	G	0.00320725	0.357854	4	95902992	0.725538	0.00913572	378923	0.00166796	21.4791
	rs73782207	A	G	0.0925	0.0825	6	150452471	0.0205	6.42e-06	14734	A	G	0.00074049	0.122898	6	150131335	0.95611	0.0134546	378923	0.00137992	20.3571
	rs74639669	A	T	-0.1748	0.0281	18	5679360	0.0386	5.94e-06	14733	A	T	-0.0250049	0.0186068	18	5679361	0.4391	0.0323179	378923	0.00138999	20.5045
	rs77493302	T	C	0.0853	0.8904	6	838092	0.0185	4.01e-06	14743	T	C	0.00115112	0.887156	6	838092	0.934202	0.0139429	378923	0.00143994	21.2567
	rs78167655	T	C	-0.1646	0.0262	4	119266088	0.0365	6.5e-06	14743	T	C	0.00285255	0.0159718	4	118344933	0.935849	0.0354409	378923	0.00137749	20.3336
	rs9479501	T	G	0.0629	0.2135	6	153400418	0.0137	4.41e-06	14729	T	G	-0.015149	0.216474	6	153079283	0.154957	0.0106516	378923	0.00142911	21.0766
	rs9599159	T	C	-0.175	0.9756	13	67428046	0.0387	6.13e-06	14730	T	C	-0.0232431	0.975689	13	66853914	0.421168	0.028895	378923	0.00138627	20.4454
Caspase 8 levels	rs10024203	A	C	0.0922	0.094	4	5786594	0.0203	5.58e-06	14735	A	C	-0.00676741	0.133877	4	5784867	0.601476	0.0129574	378923	0.00139802	20.6258
	rs1032417	C	G	-0.0858	0.1545	12	62645486	0.0165	1.99e-07	14296	C	G	0.015182	0.123835	12	62251705	0.253635	0.0132993	378923	0.00188787	27.0362
	rs1034059	A	G	0.0681	0.6981	6	158193698	0.0145	2.65e-06	14296	A	G	0.0109408	0.701535	6	157772666	0.265583	0.0098274	378923	0.00154054	22.0545
	rs111764025	C	G	0.1095	0.9304	8	5557775	0.0238	4.21e-06	14731	C	G	-0.00205596	0.947628	8	5700253	0.917002	0.0197288	378923	0.00143489	21.1649
	rs11216018	A	G	-0.0539	0.3708	11	98455719	0.0121	8.41e-06	14296	A	G	0.0243493	0.369031	11	98584989	0.00713181	0.00904968	378923	0.00138608	19.8402
	rs11695193	A	T	-0.0806	0.1582	2	231090015	0.0162	6.51e-07	14743	A	T	0.0101849	0.108797	2	230225300	0.467598	0.0140212	378923	0.0016762	24.7503
	rs11709039	T	C	0.0781	0.856	3	152332673	0.0168	3.34e-06	14743	T	C	0.00811681	0.880484	3	152614884	0.547984	0.0135104	378923	0.00146373	21.6085
	rs12073499	A	C	-0.0812	0.8466	1	157270515	0.0167	1.16e-06	14295	A	C	0.0106127	0.812135	1	157300725	0.344474	0.011226	378923	0.00165111	23.6384
	rs13188908	T	C	0.0668	0.1902	5	179923576	0.015	8.45e-06	14736	T	C	-0.0163712	0.227101	5	180496576	0.11808	0.010475	378923	0.00134402	19.8295
	rs137887001	C	G	0.2318	0.9827	20	44566861	0.0486	1.85e-06	14296	C	G	0.0471089	0.985674	20	45938222	0.200729	0.0368189	378923	0.00158873	22.7454
	rs140844269	C	G	-0.3615	0.0099	11	63817395	0.0776	3.19e-06	12330	C	G	0.0130842	0.0112216	11	64049923	0.75866	0.0425861	378923	0.00175698	21.6982
	rs1467702	A	G	-0.0962	0.0863	10	129961901	0.0215	7.66e-06	14743	A	G	-0.0102547	0.0760181	10	128163637	0.539875	0.0167286	378923	0.00135612	20.0177
	rs148608719	A	G	0.3474	0.0145	5	180339648	0.0683	3.65e-07	12745	A	G	0.004219	0.0344142	5	180912648	0.866039	0.0250102	378923	0.00202581	25.8672
	rs187405204	T	C	0.4195	0.9851	7	61833768	0.0912	4.23e-06	6257	T	C	0.052877	0.987909	7	62263786	0.187455	0.0401147	378923	0.00337009	21.1512
	rs2411067	A	G	-0.0706	0.685	17	75033876	0.0157	6.9e-06	11345	A	G	-0.00847845	0.690072	17	77037794	0.37274	0.00951189	378923	0.00177923	20.2178
	rs34154371	T	C	-0.2016	0.9714	1	2338015	0.0422	1.78e-06	13232	T	C	-0.00416999	0.985605	1	2406576	0.910056	0.0369132	378923	0.0017218	22.8187
	rs56097553	A	G	0.1384	0.0405	12	82467039	0.0312	9.17e-06	14744	A	G	-0.00582385	0.0193435	12	82073260	0.85311	0.0314544	378923	0.00133281	19.6745
	rs56328050	C	G	-0.1987	0.8696	2	202164805	0.0173	1.56e-30	14743	C	G	0.00470073	0.89459	2	201300082	0.741198	0.014233	378923	0.00886848	131.9
	rs7146962	T	C	-0.0613	0.7483	14	54145317	0.0135	5.61e-06	14295	T	C	0.00473912	0.802476	14	53678599	0.666204	0.0109864	378923	0.00144027	20.6154
	rs7287303	T	C	0.0985	0.1249	22	48714112	0.0222	9.12e-06	11791	T	C	0.00861145	0.156224	22	48318300	0.481067	0.012222	378923	0.00166683	19.6831
	rs73306603	T	C	0.2044	0.978	10	84027526	0.0412	7.01e-07	14741	T	C	-0.0863348	0.993261	10	82267770	0.103185	0.052979	378923	0.00166692	24.6098
	rs7418913	A	G	-0.0614	0.2714	1	203643268	0.0138	8.62e-06	14296	A	G	0.007798	0.220435	1	203674140	0.461143	0.0105812	378923	0.00138281	19.7933
	rs78449258	A	G	-0.2001	0.9804	9	22742536	0.0428	2.94e-06	14744	A	G	0.0224377	0.992063	9	22742537	0.647298	0.049042	378923	0.00148029	21.8548
Eotaxin levels	rs10911109	A	G	-0.0767	0.1696	1	172117232	0.0172	8.22e-06	11774	A	G	0.00606273	0.199971	1	172148092	0.580127	0.0109594	378923	0.00168608	19.882
	rs114744647	T	C	0.2107	0.9774	16	24006879	0.0451	2.99e-06	14730	T	C	-0.0451472	0.983188	16	23995558	0.186966	0.0342126	378923	0.00147955	21.8231
	rs12075	A	G	0.0749	0.5547	1	159175354	0.0114	5.03e-11	14731	A	G	0.00907096	0.532301	1	159205564	0.302484	0.00879719	378923	0.0029218	43.1613
	rs12453306	C	G	-0.1089	0.9022	17	77253324	0.0244	8.08e-06	11335	C	G	0.00910523	0.903021	17	79257242	0.542413	0.014947	378923	0.00175425	19.9159
	rs139476527	T	G	0.2826	0.0125	20	49033630	0.0606	3.11e-06	12933	T	G	0.260003	0.00159451	20	50417093	0.021739	0.113296	378923	0.00167869	21.7436
	rs139597204	A	C	-0.3374	0.0128	4	104507060	0.0714	2.3e-06	12303	A	C	-0.0474077	0.00396538	4	103585903	0.516217	0.0730261	378923	0.00181174	22.3266
	rs140965534	T	C	-0.2283	0.0172	8	49300287	0.0514	8.93e-06	14238	T	C	-0.0249281	0.0144558	8	48387727	0.50001	0.0369594	378923	0.00138368	19.7253
	rs148554043	T	C	0.4043	0.0083	3	175964549	0.0898	6.72e-06	11726	T	C	-0.00783319	0.0286902	3	176246761	0.770966	0.0269077	378923	0.00172566	20.2666
	rs151240414	A	G	0.2299	0.0222	5	130672061	0.0508	6.02e-06	11335	A	G	0.0984989	0.00905308	5	131336368	0.0335359	0.0463392	378923	0.00180362	20.4774
	rs1564995	A	G	-0.0609	0.6155	11	24773107	0.0131	3.34e-06	14286	A	G	0.0135133	0.557907	11	24751561	0.129688	0.00891769	378923	0.00151051	21.6088
	rs170520	A	G	0.0554	0.3264	18	38337850	0.0125	9.34e-06	14285	A	G	0.0146422	0.298987	18	40757886	0.125286	0.00955156	378923	0.00137316	19.6399
	rs2112920	C	G	0.0817	0.8362	19	37955248	0.016	3.29e-07	14286	C	G	-0.00246067	0.835238	19	37464346	0.835488	0.011849	378923	0.0018218	26.0701
	rs2201150	T	C	0.0785	0.3561	3	46258902	0.0123	1.75e-10	14286	T	C	-0.000816911	0.383391	3	46217411	0.928005	0.00904108	378923	0.00284303	40.7257
	rs2228467	T	C	-0.3316	0.9289	3	42906116	0.0225	3.69e-49	14733	T	C	0.0249317	0.92371	3	42864624	0.131319	0.0165229	378923	0.0145284	217.173
	rs34536806	T	G	0.1017	0.9023	11	95274487	0.0208	1.01e-06	14286	T	G	-0.0319382	0.928932	11	95541323	0.0633986	0.0172046	378923	0.00167062	23.9031
	rs35543857	A	G	-0.1138	0.9282	12	105757994	0.0244	3.1e-06	14286	A	G	-0.00476714	0.906193	12	105364216	0.750732	0.0150064	378923	0.00152031	21.7492
	rs55843637	C	G	0.0555	0.5296	18	1508223	0.0121	4.5e-06	14286	C	G	-0.00368829	0.506087	18	1508222	0.675361	0.00880676	378923	0.0014705	21.0356
	rs6894241	A	C	-0.0656	0.2333	5	118058126	0.0137	1.68e-06	14715	A	C	-0.000424196	0.239594	5	118722431	0.967053	0.01027	378923	0.00155572	22.9249
	rs73171545	A	G	-0.0861	0.1199	22	45003109	0.0187	4.14e-06	14286	A	G	0.00456486	0.115094	22	44607229	0.73982	0.0137458	378923	0.00148173	21.1964
	rs73209015	A	T	-0.0913	0.1104	8	11700967	0.0189	1.36e-06	14728	A	T	-0.0284994	0.100514	8	11843458	0.0495097	0.0145096	378923	0.00158193	23.3324
	rs757973	A	G	0.2002	0.09	7	75495667	0.0205	1.58e-22	14713	A	G	-0.0156278	0.069076	7	75866349	0.367775	0.0173517	378923	0.0064404	95.3589
	rs79432525	T	G	0.1929	0.9754	10	128183195	0.0422	4.85e-06	14247	T	G	0.040032	0.991014	10	126494626	0.382216	0.0458126	378923	0.00146447	20.8919
	rs79684468	T	C	0.1502	0.0433	3	43179320	0.0303	7.16e-07	14286	T	C	-0.0061079	0.043611	3	43137828	0.775611	0.0214279	378923	0.00171711	24.5694
	rs79722574	T	C	-0.1215	0.167	17	32619052	0.0156	6.78e-15	14720	T	C	0.0299353	0.140347	17	34292033	0.0177039	0.0126216	378923	0.00410402	60.6519
	rs8068185	T	C	0.0732	0.8434	17	12248581	0.016	4.76e-06	14727	T	C	-0.0149971	0.869142	17	12345264	0.246267	0.0129345	378923	0.00141922	20.9278
	rs9303380	A	G	0.1213	0.0494	17	54117492	0.0272	8.21e-06	14286	A	G	-0.00449913	0.04196	17	56040131	0.836789	0.0218402	378923	0.00139017	19.8849
	rs9940390	T	C	-0.0818	0.7358	16	80051931	0.0133	7.73e-10	14286	T	C	-0.00212952	0.685175	16	80018034	0.821527	0.00944015	378923	0.00264085	37.8218
	rs9976282	A	G	-0.1678	0.0333	21	39593226	0.0345	1.15e-06	14722	A	G	-0.0425777	0.0203544	21	38221304	0.171722	0.0311539	378923	0.00160429	23.653
C-C motif chemokine 19 levels	rs10242459	A	G	0.0729	0.8219	7	3911280	0.0154	2.2e-06	14729	A	G	0.00560318	0.844717	7	3871648	0.641707	0.0120417	378923	0.00151908	22.4055
	rs111317412	A	C	-0.1236	0.9429	14	48619204	0.0274	6.45e-06	14288	A	C	-0.0127124	0.965782	14	48150001	0.600327	0.0242636	378923	0.00142215	20.3458
	rs11174279	A	T	-0.0694	0.1741	12	62401393	0.0156	8.64e-06	14730	A	T	0.0027577	0.200734	12	62007612	0.800412	0.010908	378923	0.00134179	19.7884
	rs113139367	A	C	-0.2101	0.021	2	66609925	0.043	1.03e-06	14242	A	C	-0.0500337	0.029987	2	66382793	0.0518442	0.0257319	378923	0.00167347	23.8701
	rs113539352	C	G	0.4485	0.992	3	58516854	0.0922	1.15e-06	11439	C	G	0.202812	0.999455	3	58531127	0.315188	0.201924	378923	0.00206432	23.6585
	rs115109204	T	C	0.3784	0.0116	5	23807519	0.0842	6.99e-06	10795	T	C	0.025993	0.0044737	5	23807410	0.691484	0.0654996	378923	0.00186743	20.1928
	rs11574915	A	C	-0.1464	0.8639	9	34710084	0.017	7.19e-18	14733	A	C	0.00780501	0.845584	9	34710087	0.519633	0.0121213	378923	0.00500856	74.1524
	rs11877886	A	G	-0.1065	0.0669	18	69226577	0.0239	8.35e-06	14722	A	G	0.00478418	0.082113	18	71559341	0.765662	0.0160514	378923	0.00134695	19.8538
	rs11961362	T	C	-0.1185	0.0713	6	81004579	0.0264	7.17e-06	12851	T	C	0.0202038	0.0827625	6	80294862	0.202449	0.015851	378923	0.00156535	20.1447
	rs12521515	A	T	0.086	0.861	5	123121314	0.0192	7.49e-06	11780	A	T	-0.0287802	0.831586	5	123785620	0.0140162	0.0117143	378923	0.00170024	20.0595
	rs13010492	C	G	-0.0803	0.4754	2	204776176	0.0123	6.65e-11	13422	C	G	0.000543929	0.365627	2	203911453	0.952272	0.00908752	378923	0.00316539	42.6144
	rs13212719	A	G	0.0671	0.8005	6	133835436	0.015	7.7e-06	14288	A	G	0.00404596	0.85331	6	133514298	0.743957	0.0123875	378923	0.00139857	20.0079
	rs1328133	A	T	0.3112	0.01	6	9710127	0.0695	7.55e-06	13422	A	T	-0.0148258	0.00482706	6	9709894	0.815616	0.0635788	378923	0.00149157	20.0468
	rs138108512	A	G	-0.2939	0.0119	14	76855291	0.0616	1.83e-06	13422	A	G	0.0241328	0.00563974	14	76388948	0.678955	0.0583074	378923	0.00169311	22.76
	rs138440733	A	G	-0.1724	0.0585	22	17731243	0.036	1.68e-06	12404	A	G	0.0239684	0.0625473	22	17250353	0.200211	0.0187114	378923	0.00184546	22.9298
	rs138618048	A	G	-0.2066	0.0209	14	100142541	0.046	7.08e-06	14247	A	G	-0.0474576	0.00884735	14	99676204	0.315712	0.0473011	378923	0.00141386	20.169
	rs1415763	C	G	0.0757	0.1687	6	125027776	0.0157	1.42e-06	14731	C	G	-0.00893412	0.197129	6	124706630	0.419573	0.0110686	378923	0.00157571	23.2452
	rs147708384	T	C	-0.2707	0.0151	17	14918425	0.0574	2.4e-06	13801	T	C	0.0813804	0.00603199	17	15015108	0.153774	0.0570559	378923	0.00160895	22.2377
	rs2070746	T	G	-0.0575	0.307	19	52249702	0.0128	7.05e-06	14288	T	G	0.0226655	0.286802	19	51746449	0.0190441	0.00966685	378923	0.00141036	20.1769
	rs34791102	A	G	0.1238	0.0534	9	35612978	0.0265	2.99e-06	14735	A	G	-0.0114515	0.0275241	9	35612981	0.666661	0.026586	378923	0.00147896	21.8218
	rs374784992	A	G	0.1335	0.9401	4	119585039	0.0298	7.47e-06	11760	A	G	0.0050486	0.924151	4	118663884	0.762967	0.0167401	378923	0.00170366	20.0658
	rs3792790	A	C	0.0551	0.4736	5	150442171	0.012	4.4e-06	14288	A	C	0.00653622	0.454447	5	151062610	0.458267	0.00881244	378923	0.00147343	21.0805
	rs4356912	T	C	-0.0592	0.6909	4	7444846	0.0133	8.54e-06	14288	T	C	0.0034539	0.71481	4	7443119	0.722129	0.0097125	378923	0.00138474	19.8098
	rs454265	A	G	-0.0561	0.6505	8	81339142	0.0124	6.06e-06	14728	A	G	0.00806884	0.681443	8	80426907	0.390911	0.00940461	378923	0.00138783	20.4655
	rs4554017	T	C	0.0596	0.3904	4	145124024	0.0122	1.03e-06	14288	T	C	0.00192826	0.437053	4	144202871	0.827372	0.00884229	378923	0.00166754	23.8623
	rs4766578	A	T	-0.0801	0.5095	12	111904371	0.0132	1.29e-09	11785	A	T	-0.0179521	0.570457	12	111466567	0.0424688	0.00884821	378923	0.00311482	36.8166
	rs4907572	A	G	-0.0671	0.2653	13	113647321	0.0137	9.69e-07	14722	A	G	-0.00961872	0.282129	13	112993007	0.323716	0.00974689	378923	0.00162678	23.9853
	rs62292952	T	G	0.2346	0.8822	3	132200719	0.0185	7.53e-37	14728	T	G	-0.0333984	0.869942	3	132481875	0.010694	0.0130844	378923	0.0108007	160.788
	rs6486995	A	T	-0.0697	0.2452	12	19813981	0.0135	2.43e-07	14735	A	T	-0.00528914	0.244084	12	19661047	0.603238	0.0101763	378923	0.00180577	26.6526
	rs6535499	T	C	-0.1216	0.0583	4	76428761	0.0272	7.8e-06	14288	T	C	-0.00250793	0.03576	4	75503551	0.91585	0.0237353	378923	0.00139685	19.9834
	rs6870560	T	C	0.0863	0.8559	5	174187919	0.0169	3.28e-07	14732	T	C	-0.0239631	0.839165	5	174760916	0.0441133	0.0119041	378923	0.00176693	26.0729
	rs7185085	T	C	-0.3558	0.9931	16	82146285	0.0803	9.38e-06	12291	T	C	-0.292876	0.999019	16	82112680	0.0406996	0.143105	378923	0.00159478	19.6295
	rs73257451	T	C	-0.3645	0.989	8	61418130	0.0756	1.43e-06	11337	T	C	0.0149874	0.978441	8	60505571	0.62481	0.0306463	378923	0.00204627	23.2421
	rs74764632	A	T	0.1349	0.9557	16	57300587	0.0294	4.47e-06	14734	A	T	0.03024	0.937834	16	57266675	0.097627	0.0182557	378923	0.00142688	21.0509
	rs7595241	C	G	0.0615	0.6941	2	7425475	0.013	2.24e-06	14288	C	G	0.00576971	0.650794	2	7285344	0.531303	0.00921651	378923	0.00156391	22.377
	rs76295077	T	C	0.0928	0.8962	13	23257952	0.0208	8.14e-06	14288	T	C	0.0318828	0.904594	13	22683813	0.0329246	0.0149473	378923	0.00139121	19.9025
	rs79086127	T	C	-0.2096	0.0195	4	123839263	0.045	3.2e-06	14247	T	C	0.0291426	0.00501503	4	122918108	0.631798	0.0608154	378923	0.00152045	21.6918
	rs9469127	C	G	-0.4884	0.9365	6	32444093	0.0277	1.41e-69	14735	C	G	0.0237633	0.903277	6	32476316	0.110462	0.0148882	378923	0.0206621	310.837
C-C motif chemokine 20 levels	rs10207134	T	C	-0.0996	0.326	2	228661828	0.0128	7.18e-15	14287	T	C	-0.00734484	0.229439	2	227797112	0.480566	0.0104124	378923	0.00422008	60.5394
	rs1027232	A	C	0.1072	0.0762	15	40077948	0.0238	6.66e-06	14730	A	C	0.0140213	0.15153	15	39785747	0.253704	0.0122843	378923	0.00137542	20.2851
	rs10837780	T	C	0.1191	0.9413	11	42142787	0.026	4.63e-06	14288	T	C	-0.0050896	0.944169	11	42121237	0.791012	0.0192063	378923	0.00146645	20.9805
	rs111674022	T	C	-0.0953	0.0967	1	238606022	0.0208	4.61e-06	14288	T	C	-0.0183601	0.0904471	1	238442722	0.232521	0.0153784	378923	0.00146707	20.9893
	rs11242693	T	C	0.0637	0.3674	6	1448190	0.0135	2.38e-06	12404	T	C	-0.0137001	0.433965	6	1447955	0.123185	0.00888727	378923	0.00179172	22.2608
	rs1129474	T	C	0.0573	0.5396	8	22584718	0.012	1.8e-06	14288	T	C	-0.00599732	0.547922	8	22727205	0.496158	0.0088125	378923	0.00159325	22.7974
	rs11582772	T	C	0.2585	0.9859	1	32260562	0.0548	2.39e-06	14243	T	C	0.0413866	0.995598	1	31794961	0.53376	0.0665084	378923	0.00155984	22.2484
	rs117753190	C	G	-0.185	0.9688	17	67136325	0.0359	2.56e-07	14243	C	G	0.0364392	0.989222	17	69140184	0.388915	0.0422931	378923	0.00186099	26.5518
	rs117900576	C	G	-0.2256	0.9694	17	72761195	0.0429	1.45e-07	13224	C	G	-0.000318637	0.989809	17	74765056	0.994186	0.0437277	378923	0.00208686	27.6502
	rs118164045	T	C	0.1297	0.9526	14	92792639	0.0289	7.19e-06	14288	T	C	-0.0304144	0.95906	14	92326295	0.169694	0.0221488	378923	0.00140767	20.1383
	rs13049624	A	G	-0.1315	0.9476	21	44005002	0.0276	1.89e-06	14288	A	G	0.0316106	0.928768	21	42584892	0.0639455	0.0170632	378923	0.00158625	22.6972
	rs13185268	T	C	0.1091	0.9296	5	133019542	0.0239	5e-06	14724	T	C	0.00757646	0.917725	5	133683851	0.63628	0.016021	378923	0.00141323	20.8351
	rs151092565	T	C	-0.1512	0.0376	14	94625543	0.0328	4.03e-06	14728	T	C	-0.0314542	0.0248766	14	94159206	0.263145	0.0281095	378923	0.00144074	21.247
	rs2003431	A	T	-0.1602	0.0632	14	106782532	0.0344	3.21e-06	9786	A	T	-0.00639977	0.0479065	14	106326275	0.767248	0.0216227	378923	0.00221127	21.683
	rs2796032	T	C	0.0636	0.3159	9	115519904	0.0127	5.5e-07	14718	T	C	0.0102697	0.320496	9	112757624	0.272906	0.00936674	378923	0.00170106	25.0754
	rs34729167	T	C	0.0801	0.136	6	162943133	0.0179	7.65e-06	14288	T	C	-0.00417401	0.198022	6	162522101	0.704828	0.0110187	378923	0.00139952	20.0216
	rs348389	T	C	-0.055	0.3574	19	6535637	0.0124	9.19e-06	14288	T	C	-0.0160106	0.353711	19	6535626	0.0829927	0.00923556	378923	0.00137503	19.6708
	rs35757792	A	T	-0.053	0.4995	3	45157203	0.0119	8.44e-06	14720	A	T	0.00378564	0.497912	3	45115711	0.668915	0.00885245	378923	0.00134575	19.8335
	rs35833676	T	C	0.0804	0.1452	21	32961256	0.0166	1.28e-06	14732	T	C	0.0114748	0.124414	21	31588943	0.387807	0.0132872	378923	0.0015898	23.4551
	rs3798304	C	G	-0.0624	0.7473	6	167363434	0.0138	6.13e-06	14287	C	G	-0.0138678	0.759769	6	166949946	0.17873	0.0103132	378923	0.00142905	20.4433
	rs41302923	A	G	0.1939	0.9774	10	127693479	0.0414	2.82e-06	14726	A	G	0.0348801	0.973261	10	126004910	0.202552	0.0273716	378923	0.00148739	21.9329
	rs4981022	A	G	0.0635	0.6933	12	104149874	0.0128	7.02e-07	14721	A	G	0.00727961	0.682602	12	103756096	0.442051	0.00946959	378923	0.00166903	24.6076
	rs55891514	T	C	0.0955	0.9122	5	40408939	0.0213	7.34e-06	14735	T	C	0.00545751	0.956718	5	40408837	0.799871	0.0215274	378923	0.0013624	20.0997
	rs5769672	T	G	-0.1184	0.9406	22	49877754	0.0257	4.09e-06	14732	T	G	-0.0244501	0.980454	22	49484105	0.441533	0.0317696	378923	0.00143863	21.2216
	rs61945278	T	C	-0.2	0.028	13	24524337	0.0451	9.22e-06	13386	T	C	-0.0271489	0.0232144	13	23950198	0.361031	0.0297228	378923	0.00146696	19.6626
	rs62456601	T	C	0.0611	0.6697	7	55791153	0.0137	8.2e-06	12836	T	C	-8.42307e-05	0.600625	7	55723460	0.992525	0.00899049	378923	0.00154717	19.8872
	rs6420556	T	C	-0.0736	0.1755	18	56487606	0.0158	3.19e-06	14288	T	C	-0.0099492	0.178538	18	58820374	0.383554	0.0114179	378923	0.00151639	21.696
	rs6498925	A	T	-0.0568	0.6585	16	63795821	0.0125	5.52e-06	14729	A	T	-0.0144465	0.64414	16	63761917	0.114508	0.0091535	378923	0.00139989	20.6451
	rs73072893	A	G	0.2057	0.9739	12	19657540	0.0422	1.09e-06	13230	A	G	-0.0224064	0.965562	12	19504606	0.352683	0.0241085	378923	0.00179269	23.7563
	rs742493	T	C	0.1459	0.883	6	40998167	0.0185	3.11e-15	14735	T	C	-0.0261851	0.903274	6	41030428	0.0781178	0.0148635	378923	0.00420327	62.1882
	rs748503	T	C	-0.0722	0.1993	10	73509465	0.0162	8.32e-06	14288	T	C	0.0205322	0.287904	10	71749708	0.0373887	0.00986416	378923	0.00138826	19.8602
	rs7749768	T	G	-0.0622	0.754	6	107477601	0.0138	6.57e-06	14709	T	G	0.00158619	0.80709	6	107156397	0.887278	0.0111901	378923	0.00137924	20.3125
	rs9274623	T	G	-0.076	0.215	6	32635998	0.0148	2.82e-07	14288	T	G	0.0211604	0.140826	6	32668221	0.0924102	0.0125744	378923	0.00184218	26.3659
	rs9357723	A	G	0.0522	0.4744	6	51953097	0.0116	6.8e-06	14735	A	G	0.000177049	0.460715	6	52088299	0.984004	0.00883072	378923	0.00137239	20.2473
C-C motif chemokine 23 levels	rs1001495	T	C	0.0983	0.9113	2	241647342	0.0215	4.83e-06	13650	T	C	0.0102173	0.907137	2	240707925	0.498468	0.0150941	378923	0.00152909	20.901
	rs11017721	A	G	0.0971	0.1154	10	132905425	0.0186	1.79e-07	14288	A	G	-0.00221137	0.101093	10	131107162	0.879288	0.0145607	378923	0.00190377	27.2491
	rs113959305	T	C	-0.1397	0.0559	22	51076281	0.0285	9.5e-07	13224	T	C	0.0400616	0.031597	22	50637853	0.123841	0.0260335	378923	0.00181364	24.0236
	rs116683909	A	G	-0.21	0.0278	3	14445911	0.0426	8.24e-07	14724	A	G	-0.0268706	0.0272151	3	14404403	0.32527	0.0273162	378923	0.0016477	24.2974
	rs117639761	A	C	-0.3246	0.9561	17	34195180	0.0413	3.85e-15	14736	A	C	0.0529423	0.979047	17	35868176	0.0802823	0.0302692	378923	0.00417446	61.7644
	rs12103669	A	G	-0.1778	0.0234	17	47298101	0.0402	9.74e-06	14734	A	G	0.045474	0.00864004	17	49220739	0.33308	0.0469807	378923	0.00132591	19.5593
	rs12204524	C	G	0.1164	0.9291	6	86144743	0.0237	9.04e-07	14727	C	G	0.000803294	0.949973	6	85435025	0.968123	0.0201015	378923	0.00163525	24.1185
	rs12949647	A	G	-0.0643	0.7287	17	21386459	0.0137	2.69e-06	14288	A	G	0.00996027	0.700588	17	21483148	0.298258	0.00957557	378923	0.00153936	22.0252
	rs143566774	A	G	0.1738	0.0369	17	34276072	0.0372	2.98e-06	14288	A	G	0.0303231	0.0270788	17	35949068	0.271661	0.0275854	378923	0.00152538	21.8249
	rs146074782	A	G	-0.3061	0.0116	1	203441260	0.0626	1.01e-06	12935	A	G	-0.0166487	0.0115546	1	203472132	0.686403	0.0412361	378923	0.00184506	23.9062
	rs17092563	C	G	-0.202	0.9774	10	116653091	0.0445	5.64e-06	14733	C	G	0.00390812	0.990811	10	114893332	0.932219	0.0459492	378923	0.00139664	20.6027
	rs17735284	A	T	0.0927	0.0922	11	84372512	0.0202	4.45e-06	14725	A	T	-0.0075134	0.0572128	11	84661469	0.68874	0.0187569	378923	0.00142817	21.0571
	rs1926742	A	G	0.0574	0.3093	10	18295482	0.0125	4.39e-06	14725	A	G	0.0058559	0.314532	10	18006553	0.534868	0.00943601	378923	0.00142997	21.0836
	rs2263318	A	G	-0.1027	0.0765	6	31432006	0.0232	9.57e-06	14735	A	G	0.060218	0.01362	6	31464229	0.109048	0.0375779	378923	0.00132812	19.5932
	rs2870238	T	C	0.0574	0.4869	4	77373079	0.0114	4.78e-07	14736	T	C	-0.00169088	0.454309	4	76451926	0.847564	0.00879625	378923	0.00171747	25.3487
	rs2905095	T	C	0.0664	0.3078	9	135902793	0.0148	7.24e-06	11337	T	C	-0.00339664	0.321904	9	133027406	0.719043	0.00944198	378923	0.00177233	20.125
	rs376974828	T	C	-0.1724	0.0385	19	11626019	0.039	9.85e-06	10696	T	C	0.0227826	0.0204227	19	11515204	0.462426	0.0310027	378923	0.00182361	19.5373
	rs4317138	T	C	0.0585	0.6736	3	46462144	0.0127	4.1e-06	14288	T	C	0.0245768	0.661973	3	46420653	0.00827656	0.0093074	378923	0.00148282	21.215
	rs438811	T	C	0.0669	0.2405	19	45416741	0.0138	1.25e-06	14720	T	C	-0.0043533	0.235597	19	44913484	0.674777	0.0103749	378923	0.00159402	23.4982
	rs4719850	T	C	-0.0548	0.5907	7	3238978	0.0118	3.42e-06	14726	T	C	0.00124924	0.710724	7	3199346	0.897449	0.00969274	378923	0.00146244	21.5644
	rs6497967	T	C	-0.0547	0.3198	16	26890471	0.0123	8.7e-06	14729	T	C	-0.00371904	0.376513	16	26879150	0.681048	0.00904805	378923	0.00134094	19.7745
	rs712048	A	C	-0.5147	0.1497	17	34326215	0.0158	1e-200	14723	A	C	-0.00483949	0.121421	17	35999179	0.717976	0.0133997	378923	0.0672313	1061.05
	rs72625914	T	C	-0.2589	0.035	17	33992028	0.0342	3.73e-14	14726	T	C	-0.00634245	0.0352376	17	35665009	0.790031	0.0238195	378923	0.0038765	57.2998
	rs73071153	A	G	-0.1497	0.0393	7	17545964	0.0319	2.7e-06	14728	A	G	0.00315814	0.031644	7	17506340	0.899408	0.0249835	378923	0.00149303	22.0193
	rs74127049	C	G	0.0603	0.608	1	161582200	0.0132	4.92e-06	13422	C	G	0.00485509	0.594232	1	161612410	0.601585	0.00929874	378923	0.00155237	20.8652
	rs74491711	A	G	0.1273	0.048	3	40054358	0.0278	4.67e-06	14735	A	G	0.00177846	0.0549955	3	40012867	0.926185	0.0191964	378923	0.00142102	20.9656
	rs77083410	C	G	0.224	0.0223	11	115081786	0.0416	7.26e-08	14734	C	G	-0.0260813	0.0370101	11	115211066	0.262288	0.0232662	378923	0.00196397	28.9901
	rs77354000	A	G	-0.2064	0.9788	10	34433796	0.0437	2.32e-06	14735	A	G	0.00374859	0.978474	10	34144868	0.901888	0.0304081	378923	0.00151164	22.3048
	rs79960240	T	G	-0.2384	0.0143	14	94811056	0.0537	9.02e-06	14249	T	G	-0.0326688	0.00828414	14	94344719	0.510215	0.0496107	378923	0.00138127	19.7062
	rs80014265	T	C	0.1307	0.0514	9	94180109	0.0289	6.11e-06	14736	T	C	0.0167836	0.0380356	9	91417827	0.468	0.0231263	378923	0.00138603	20.4502
C-C motif chemokine 25 levels	rs10792444	T	C	-0.0865	0.8838	11	64434151	0.0181	1.76e-06	14732	T	C	0.00939123	0.883555	11	64666679	0.493423	0.0137123	378923	0.00154789	22.8358
	rs111437511	T	C	0.1437	0.0428	8	10694001	0.0297	1.31e-06	14733	T	C	0.0100047	0.0254442	8	10836491	0.721998	0.0281198	378923	0.00158643	23.4068
	rs111825581	T	C	0.796	0.164	19	8116242	0.0148	1e-200	14288	T	C	0.0093391	0.195909	19	8051358	0.399077	0.0110748	378923	0.168369	2892.29
	rs11589432	C	G	0.0566	0.4781	1	23748852	0.0119	1.97e-06	14287	C	G	0.00702708	0.449323	1	23422359	0.426521	0.00883732	378923	0.00158092	22.6192
	rs116534774	T	C	0.3717	0.9916	9	125200862	0.0777	1.72e-06	11139	T	C	0.034574	0.997297	9	122438583	0.678764	0.083482	378923	0.00205024	22.8805
	rs140376515	T	G	0.1929	0.0277	19	8212533	0.0395	1.04e-06	14288	T	G	0.0213304	0.0320525	19	8147649	0.394605	0.0250565	378923	0.00166638	23.8457
	rs143132666	A	C	-0.1934	0.0225	1	160762078	0.0406	1.9e-06	14734	A	C	-0.0274697	0.025169	1	160792288	0.326816	0.0280146	378923	0.0015377	22.6883
	rs145698044	A	C	0.2187	0.9758	19	8128506	0.0417	1.57e-07	14718	A	C	-0.0297665	0.985687	19	8063622	0.418094	0.0367609	378923	0.00186537	27.5021
	rs17683663	T	C	-0.1198	0.0745	8	42081422	0.0226	1.15e-07	14730	T	C	0.00962263	0.0893601	8	42223904	0.532389	0.0154119	378923	0.001904	28.0956
	rs2078037	A	C	0.0662	0.7599	18	2519969	0.0136	1.13e-06	14712	A	C	0.00106517	0.715901	18	2519970	0.91304	0.00975387	378923	0.00160793	23.6908
	rs485073	A	G	0.3098	0.5286	19	49207255	0.0113	1.77e-165	14735	A	G	-0.000978829	0.583703	19	48703998	0.912187	0.00887581	378923	0.0485343	751.531
	rs62123121	A	G	-0.3409	0.0216	19	8044223	0.0429	1.92e-15	13870	A	G	-0.0265969	0.0165535	19	7979339	0.442	0.0345944	378923	0.004532	63.136
	rs635634	T	C	-0.2482	0.1875	9	136155000	0.0166	1.52e-50	11785	T	C	0.00951238	0.202521	9	133279427	0.381969	0.0108803	378923	0.0186164	223.519
	rs7137942	A	G	-0.0637	0.6502	12	81177765	0.0133	1.67e-06	12404	A	G	0.0170516	0.651711	12	80783986	0.0638999	0.00920276	378923	0.00184591	22.9354
	rs7296588	A	G	-0.1159	0.4365	12	578100	0.0116	1.66e-23	14725	A	G	-0.00941729	0.429722	12	468934	0.28782	0.00885986	378923	0.00673382	99.8141
	rs851850	A	G	-0.0777	0.846	6	67085077	0.0163	1.87e-06	14288	A	G	-0.0065229	0.858266	6	66375184	0.602558	0.0125266	378923	0.00158783	22.7199
C-C motif chemokine 28 levels	rs112641086	T	C	-0.1056	0.0895	2	207076122	0.0198	9.64e-08	14731	T	C	-0.00929416	0.112582	2	206211398	0.504241	0.0139169	378923	0.0019272	28.4406
	rs116782490	A	C	0.2298	0.9815	5	84924989	0.0488	2.49e-06	12633	A	C	-0.0260877	0.99646	5	85629171	0.727701	0.0749251	378923	0.00175223	22.1713
	rs11754249	A	G	0.0934	0.1058	6	145107700	0.0205	5.21e-06	11779	A	G	0.00455709	0.0995063	6	144786564	0.756011	0.014666	378923	0.00175919	20.7545
	rs118111688	A	T	0.1874	0.9776	7	12554637	0.0424	9.88e-06	13374	A	T	-0.0250248	0.991864	7	12515011	0.615677	0.0498516	378923	0.00145852	19.5318
	rs12589600	A	G	0.051	0.5556	14	86936828	0.0114	7.69e-06	14711	A	G	-0.00499504	0.591694	14	86470484	0.575346	0.00891659	378923	0.00135862	20.0111
	rs139902	A	C	0.0684	0.3659	22	38406782	0.0121	1.58e-08	14285	A	C	-0.00359572	0.366375	22	38010775	0.692245	0.00908448	378923	0.00223198	31.9507
	rs140404587	T	G	-0.2617	0.0119	12	106453419	0.0587	8.26e-06	14241	T	G	-0.0435133	0.0170586	12	106059641	0.203534	0.0342208	378923	0.00139375	19.8733
	rs141430371	A	G	-0.4948	0.9936	6	29556379	0.112	9.97e-06	6941	A	G	0.0530953	0.998555	6	29588602	0.652475	0.117904	378923	0.00280402	19.5118
	rs143400203	T	C	0.1812	0.0244	7	115560778	0.0392	3.79e-06	14722	T	C	-0.0362086	0.0322056	7	115920724	0.146353	0.0249279	378923	0.00144926	21.3641
	rs145895468	A	AAAATAAATAAAT	0.1331	0.9152	2	207061115	0.0241	3.34e-08	10407	TTTTA	T	0.0118723	0.0193764	2	206196391	0.709509	0.0318707	378923	0.0029223	30.4957
	rs150193318	A	G	0.2249	0.0212	19	31385455	0.0501	7.16e-06	14286	A	G	-0.0174165	0.0268398	19	30894548	0.521471	0.0271674	378923	0.00140858	20.1485
	rs1514964	T	C	-0.1263	0.9486	1	64836646	0.0264	1.72e-06	14734	T	C	-0.0108419	0.959545	1	64370963	0.626242	0.0222615	378923	0.00155097	22.8844
	rs17098842	A	G	0.1458	0.9674	1	76835048	0.0321	5.57e-06	14732	A	G	-0.0316404	0.980995	1	76369363	0.33003	0.0324832	378923	0.00139841	20.6275
	rs199965585	CT	C	0.188	0.0278	10	93493436	0.0395	1.94e-06	11336	CT	C	-0.0097781	0.0117314	10	91733679	0.809475	0.0405556	378923	0.00199432	22.6488
	rs200181753	T	TG	-0.1842	0.9713	2	56625010	0.039	2.32e-06	11339	T	TG	-0.0168436	0.94298	2	56397875	0.380369	0.0192012	378923	0.00196346	22.3035
	rs2477954	T	C	-0.058	0.6211	10	90264140	0.012	1.34e-06	14286	T	C	0.00927383	0.608569	10	88504383	0.303963	0.00902148	378923	0.00163258	23.3578
	rs2631360	A	G	0.0597	0.5481	5	131707429	0.0128	3.1e-06	11780	A	G	0.0137829	0.655236	5	132371737	0.134949	0.00922013	378923	0.00184324	21.7498
	rs28384995	A	T	-0.0866	0.8668	15	91295829	0.0194	8.05e-06	14286	A	T	-0.00343076	0.874113	15	90752599	0.797923	0.0133995	378923	0.00139289	19.9238
	rs2866626	C	G	-0.0597	0.6079	4	102569209	0.0121	8.06e-07	14285	C	G	0.00284991	0.604151	4	101648052	0.75151	0.00900026	378923	0.00170121	24.3398
	rs291084	C	G	0.0638	0.5279	1	207095623	0.0111	9.04e-09	14726	C	G	-0.00359956	0.580607	1	206922278	0.684591	0.00886141	378923	0.0022384	33.0321
	rs3064568	C	G	-0.0585	0.5068	21	22059297	0.0131	7.98e-06	11538	C	G	-0.0131923	0.598061	21	20686983	0.141799	0.00897974	378923	0.0017254	19.9386
	rs3823797	A	G	-0.058	0.7423	7	77694740	0.0128	5.86e-06	14732	A	G	-0.00356579	0.716721	7	78065423	0.714164	0.00973543	378923	0.00139178	20.5294
	rs4346241	A	G	0.0907	0.9021	17	8580609	0.0204	8.75e-06	14286	A	G	0.000451409	0.890376	17	8677291	0.974417	0.014076	378923	0.00138179	19.7648
	rs4866742	T	C	0.0702	0.4126	5	43405459	0.0122	8.71e-09	12829	T	C	0.0102164	0.411237	5	43405357	0.252529	0.00892862	378923	0.0025742	33.1045
	rs55843637	C	G	0.0549	0.5287	18	1508223	0.0119	3.96e-06	14286	C	G	-0.00368829	0.506087	18	1508222	0.675361	0.00880676	378923	0.00148763	21.2809
	rs6580980	A	G	-0.0688	0.4015	12	54692061	0.0118	5.53e-09	14285	A	G	0.00850169	0.321149	12	54298277	0.366677	0.00941791	378923	0.00237411	33.9901
	rs6671688	T	C	0.0534	0.5411	1	154994265	0.0116	4.16e-06	14286	T	C	-0.0096477	0.546034	1	155021789	0.273448	0.00880942	378923	0.00148119	21.1888
	rs71363004	C	G	0.2181	0.9802	18	74179338	0.0466	2.87e-06	11982	C	G	0.00409365	0.990979	18	76467382	0.929367	0.0461821	378923	0.00182481	21.9012
	rs73000929	A	G	-0.1935	0.0347	11	113953622	0.0355	5.02e-08	14734	A	G	-0.00859121	0.0301189	11	114082900	0.743168	0.0262199	378923	0.00201238	29.7061
	rs74855027	T	C	0.1215	0.0639	2	225265371	0.0271	7.35e-06	14286	T	C	-0.0116189	0.0840005	2	224400654	0.469928	0.0160794	378923	0.00140505	20.098
	rs76291845	A	G	0.2696	0.9859	2	111889358	0.0542	6.55e-07	14244	A	G	0.0183069	0.985171	2	111131781	0.614231	0.0363201	378923	0.00173403	24.7389
	rs7661151	T	C	0.0531	0.6323	4	157065076	0.0116	4.7e-06	14730	T	C	0.0107935	0.62664	4	156143924	0.233165	0.00905306	378923	0.00142054	20.9515
	rs76669782	A	C	-0.2853	0.0176	9	90419900	0.0513	2.68e-08	12933	A	C	-0.0397341	0.0017792	9	87804985	0.706067	0.105356	378923	0.00238579	30.9244
	rs76679915	T	C	0.0624	0.7035	4	125828318	0.0137	5.24e-06	11962	T	C	-0.00496512	0.966033	4	124907163	0.837035	0.0241391	378923	0.0017313	20.7422
	rs77569365	T	G	0.129	0.9561	13	106647340	0.0282	4.77e-06	14734	T	G	-0.00975851	0.96879	13	105994991	0.697845	0.0251358	378923	0.00141822	20.9229
	rs78552613	T	C	-0.1844	0.0271	10	105492625	0.0395	3.04e-06	14734	T	C	0.0682499	0.0215253	10	103732867	0.0239436	0.0302254	378923	0.00147695	21.7906
	rs78843608	A	G	-0.1684	0.0376	5	102824347	0.0323	1.85e-07	14725	A	G	0.0253727	0.0224646	5	103488646	0.394721	0.0298121	378923	0.00184257	27.1782
	rs79205279	A	G	0.1063	0.0645	3	124901642	0.024	9.46e-06	13854	A	G	-0.0572494	0.0678351	3	125182798	0.00127207	0.0177671	378923	0.00141402	19.6147
	rs7958187	A	G	-0.055	0.3872	12	69466941	0.0122	6.54e-06	13420	A	G	-0.00233122	0.341899	12	69073161	0.800678	0.00923366	378923	0.00151215	20.3208
	rs801520	A	C	0.0779	0.1364	7	18702222	0.0171	5.22e-06	14732	A	C	0.0199396	0.137352	7	18662599	0.11742	0.0127353	378923	0.00140673	20.7503
	rs80328354	A	T	-0.2841	0.9884	12	55670876	0.0599	2.11e-06	14734	A	T	0.0448018	0.990846	12	55277092	0.330049	0.0459971	378923	0.00152442	22.4921
C-C motif chemokine 4 levels	rs10990301	A	T	0.085	0.8839	9	105528047	0.0186	4.88e-06	14296	A	T	0.00175528	0.890972	9	102765765	0.901394	0.0141669	378923	0.00145869	20.881
	rs111476793	A	G	0.0869	0.1344	4	53951496	0.019	4.79e-06	12800	A	G	-0.0143369	0.104963	4	53085329	0.320566	0.0144336	378923	0.0016316	20.9153
	rs112315344	T	G	0.2123	0.0284	5	33775793	0.0455	3.07e-06	14255	T	G	-0.0897167	0.0121669	5	33775688	0.0251745	0.040075	378923	0.00152492	21.7679
	rs112356872	T	C	-0.2165	0.9805	7	22212109	0.0478	5.92e-06	14743	T	C	0.0158665	0.977156	7	22172491	0.59186	0.0295939	378923	0.00138954	20.5117
	rs112846979	T	C	-0.188	0.0228	3	190832842	0.0414	5.6e-06	14296	T	C	-0.0488696	0.00835607	3	191115053	0.300636	0.0472138	378923	0.00144037	20.6184
	rs113010081	T	C	-0.5767	0.8759	3	46457412	0.0184	1e-200	14296	T	C	0.00447074	0.872197	3	46415921	0.73329	0.0131203	378923	0.0642966	982.208
	rs1161092	A	G	-0.0635	0.6742	12	67722012	0.0125	3.77e-07	14296	A	G	-0.0140739	0.630169	12	67328232	0.120227	0.00905764	378923	0.0018019	25.8028
	rs116193969	A	T	0.2915	0.0134	2	236974412	0.0617	2.31e-06	14296	A	T	0.0046833	0.017032	2	236065768	0.891428	0.0343106	378923	0.00155889	22.3175
	rs11619402	A	G	0.0672	0.7907	13	43555687	0.015	7.46e-06	14296	A	G	0.0235923	0.850725	13	42981551	0.0550111	0.0122954	378923	0.00140195	20.0676
	rs116309267	C	G	0.1956	0.0299	3	756117	0.0405	1.37e-06	14723	C	G	-0.00217946	0.0414953	3	714433	0.921318	0.0220652	378923	0.00158177	23.3222
	rs13100427	A	G	0.0533	0.56	3	22458640	0.012	8.93e-06	14296	A	G	-0.0156264	0.561378	3	22417149	0.0763308	0.00881657	378923	0.00137809	19.7256
	rs137896358	T	C	0.2797	0.0186	19	18917908	0.0551	3.85e-07	12745	T	C	-0.0112001	0.0173988	19	18807099	0.740104	0.0337643	378923	0.00201774	25.764
	rs140505982	T	C	-0.2294	0.0248	3	46459749	0.0415	3.24e-08	13865	T	C	-0.110258	0.00967692	3	46418258	0.0134797	0.0446239	378923	0.00219895	30.5512
	rs143922263	A	G	0.2198	0.0203	2	162240222	0.0497	9.75e-06	14296	A	G	0.042271	0.017212	2	161383711	0.206383	0.0334535	378923	0.00136626	19.5561
	rs143960014	A	G	0.1953	0.0228	12	52285090	0.0416	2.67e-06	14257	A	G	0.0451129	0.00349024	12	51891306	0.536431	0.0729725	378923	0.00154354	22.0372
	rs148518028	T	C	0.1989	0.0317	2	79469060	0.044	6.17e-06	14296	T	C	0.0155568	0.0232065	2	79241934	0.596179	0.029358	378923	0.00142735	20.4317
	rs1634503	A	G	-0.0745	0.2416	17	34421139	0.0138	6.72e-08	14295	A	G	0.000831899	0.178782	17	36093791	0.94191	0.0114162	378923	0.00203463	29.1403
	rs17692864	T	C	0.2321	0.9406	17	34945214	0.0283	2.38e-16	13662	T	C	-0.0164424	0.952636	17	36588784	0.425258	0.0206217	378923	0.00489926	67.2533
	rs17792183	T	C	0.0763	0.8565	6	22899548	0.017	7.18e-06	14296	T	C	0.0130145	0.87576	6	22899319	0.328075	0.0133073	378923	0.0014071	20.1414
	rs183450854	C	G	0.2133	0.9802	20	50372747	0.0475	7.1e-06	14737	C	G	-0.0327095	0.978607	20	51756208	0.281006	0.030341	378923	0.00136644	20.1621
	rs200664920	T	TA	0.1906	0.965	11	30476151	0.0364	1.64e-07	11342	T	TA	-0.0606551	0.96916	11	30454604	0.0165463	0.0253084	378923	0.0024116	27.4136
	rs3860989	A	C	-0.0631	0.6988	9	33460141	0.0142	8.84e-06	11984	A	C	0.00779256	0.623321	9	33460143	0.391432	0.00909259	378923	0.001645	19.7428
	rs42279	T	C	0.0743	0.1598	5	11317698	0.0162	4.51e-06	14738	T	C	-0.0157928	0.15068	5	11317586	0.197973	0.0122677	378923	0.00142525	21.0324
	rs56131468	A	G	0.0833	0.1323	10	132716137	0.0178	2.87e-06	14296	A	G	-0.0184008	0.1758	10	130917874	0.111406	0.011559	378923	0.00152957	21.8972
	rs5743614	T	C	0.0728	0.2565	4	38798935	0.0143	3.56e-07	12859	T	C	0.0147381	0.129975	4	38797314	0.25564	0.0129651	378923	0.00201145	25.9133
	rs6100282	A	G	-0.0715	0.198	20	57507885	0.0159	6.9e-06	12799	A	G	-0.00377689	0.160568	20	58932830	0.751369	0.0119207	378923	0.00157745	20.2185
	rs66822987	T	C	0.0648	0.2289	3	63106417	0.0146	9.06e-06	14296	T	C	0.0131844	0.234522	3	63120741	0.203883	0.0103768	378923	0.00137604	19.6962
	rs72800563	T	G	-0.1765	0.9693	16	79338459	0.0374	2.37e-06	14741	T	G	-0.0383223	0.990394	16	79304562	0.390273	0.0446063	378923	0.00150856	22.2683
	rs78044056	A	G	-0.2607	0.0138	4	157055604	0.0552	2.33e-06	13809	A	G	-0.0168178	0.0081503	4	156134452	0.734993	0.0496847	378923	0.00161265	22.3019
	rs8064426	A	G	-0.4104	0.1459	17	34819750	0.0173	2.11e-124	14295	A	G	0.0152442	0.217247	17	36463908	0.153666	0.0106849	378923	0.0378764	562.68
	rs9818901	A	T	-0.1185	0.9445	3	152777012	0.0265	7.76e-06	14742	A	T	-3.70596e-05	0.945095	3	153059223	0.998461	0.0192176	378923	0.00135457	19.9934
Natural killer cell receptor 2B4 levels	rs10903115	A	G	-0.0559	0.4429	1	25261696	0.0122	4.61e-06	14286	A	G	-0.0070012	0.445625	1	24935205	0.427014	0.00881417	378923	0.00146742	20.9915
	rs10992054	T	C	-0.3705	0.9873	9	92856642	0.0763	1.2e-06	12304	T	C	0.0946759	0.99332	9	90094360	0.0851177	0.0549887	378923	0.00191271	23.5753
	rs11020961	A	G	0.0768	0.8167	11	94575608	0.0161	1.84e-06	14287	A	G	-0.0127685	0.776857	11	94842443	0.227335	0.0105765	378923	0.00159015	22.7515
	rs11220506	A	G	-0.0702	0.1876	11	126335329	0.0147	1.79e-06	14729	A	G	-0.00481156	0.259035	11	126465434	0.631911	0.0100442	378923	0.00154595	22.8024
	rs11265488	A	G	-0.0624	0.4675	1	160773957	0.0118	1.24e-07	14287	A	G	-0.00636327	0.441559	1	160804167	0.470499	0.00881747	378923	0.00195351	27.9605
	rs11265493	A	G	0.2122	0.4066	1	160803802	0.0119	3.99e-71	14287	A	G	-0.00904368	0.395774	1	160834012	0.313552	0.00897371	378923	0.0217719	317.933
	rs113798825	T	C	-0.3154	0.9868	1	233431752	0.0695	5.68e-06	11273	T	C	-0.0266051	0.993471	1	233296006	0.618377	0.0534074	378923	0.00182357	20.591
	rs114344979	T	C	0.1066	0.0652	2	49094515	0.024	8.93e-06	14724	T	C	-0.00210021	0.0883686	2	48867376	0.892506	0.0155417	378923	0.00133809	19.7257
	rs114758826	A	G	-0.1804	0.0393	4	174530615	0.0337	8.65e-08	14728	A	G	-0.0242164	0.0347582	4	173609464	0.319668	0.0243346	378923	0.00194189	28.652
	rs139924614	A	G	0.1618	0.9666	22	17214005	0.0348	3.33e-06	14725	A	G	0.064795	0.991874	22	16733115	0.178062	0.0481122	378923	0.00146591	21.6142
	rs140189694	A	T	0.2783	0.9887	5	113042679	0.0621	7.41e-06	12934	A	T	0.0114242	0.995165	5	113706982	0.852267	0.0613456	378923	0.00155037	20.0806
	rs1434219	T	C	-0.0589	0.4388	2	79554556	0.0123	1.68e-06	14287	T	C	-0.00534251	0.43227	2	79327430	0.547882	0.0088903	378923	0.00160244	22.9277
	rs145111742	T	C	0.3046	0.0304	9	129557272	0.0689	9.83e-06	12304	T	C	-0.0380882	0.0159777	9	126794993	0.278797	0.0351683	378923	0.00158594	19.5412
	rs145175118	T	C	0.2308	0.9818	8	92927069	0.052	9.06e-06	14287	T	C	-0.00672794	0.982033	8	91914841	0.837819	0.0328699	378923	0.00137697	19.6972
	rs147033439	A	G	0.2053	0.0249	1	88677329	0.0411	5.88e-07	14731	A	G	-0.00199313	0.0143056	1	88211646	0.956894	0.0368743	378923	0.00169094	24.948
	rs148214660	A	G	-0.2705	0.0131	3	112589458	0.0612	9.87e-06	14287	A	G	0.0551433	0.0184611	3	112870611	0.0954267	0.0330707	378923	0.00136552	19.5331
	rs149212182	T	C	0.2642	0.0173	20	60283624	0.059	7.54e-06	12321	T	C	-0.0491416	0.0138132	20	61708568	0.202779	0.0385826	378923	0.00162484	20.0489
	rs149458216	A	C	-0.2146	0.0182	16	48902293	0.047	4.97e-06	14725	A	C	0.0380808	0.0154353	16	48868382	0.287417	0.0357968	378923	0.00141382	20.8451
	rs149826608	A	G	-0.3587	0.007	7	109234908	0.0807	8.8e-06	13156	A	G	0.0424278	0.01126	7	109594851	0.310146	0.0418043	378923	0.00149948	19.7538
	rs1574847	C	G	-0.0637	0.2366	4	27611759	0.0139	4.59e-06	14287	C	G	0.00580328	0.25521	4	27610137	0.564069	0.010061	378923	0.00146781	20.9985
	rs2554697	A	G	0.0627	0.6347	8	3921805	0.0134	2.88e-06	11782	A	G	0.0216861	0.665775	8	4064283	0.0196336	0.00929427	378923	0.00185481	21.8903
	rs3184504	T	C	0.116	0.4764	12	111884608	0.0128	1.27e-19	11784	T	C	0.0157126	0.407369	12	111446804	0.0779076	0.0089126	378923	0.00692129	82.115
	rs34826779	T	G	0.063	0.248	8	106570964	0.0138	4.99e-06	14287	T	G	-0.00338274	0.21791	8	105558736	0.750803	0.0106516	378923	0.00145663	20.8383
	rs3828139	T	C	0.0744	0.4677	1	44253015	0.0119	4.05e-10	14286	T	C	0.00223006	0.517072	1	43787344	0.799092	0.00876176	378923	0.00272869	39.0833
	rs4672486	A	G	0.0661	0.4329	2	62495209	0.0117	1.61e-08	14720	A	G	0.00941412	0.450437	2	62268074	0.284272	0.0087919	378923	0.00216363	31.9133
	rs56272634	T	C	0.0704	0.6994	2	111846068	0.0126	2.31e-08	14729	T	C	0.00136318	0.709494	2	111088491	0.887884	0.00966919	378923	0.00211501	31.2137
	rs60006581	A	G	0.0905	0.9052	21	38144075	0.0203	8.27e-06	14724	A	G	0.00210589	0.943307	21	36771774	0.911681	0.0189859	378923	0.00134801	19.8722
	rs61865960	T	C	0.2604	0.9697	10	95662408	0.0584	8.24e-06	11810	T	C	-0.0223867	0.957637	10	93902651	0.308329	0.021975	378923	0.00168064	19.8785
	rs6928352	A	G	-0.1074	0.0794	6	614064	0.0215	5.87e-07	14731	A	G	0.00636292	0.081293	6	614064	0.690168	0.0159621	378923	0.00169108	24.9501
	rs72756898	C	G	0.2056	0.0192	5	64185695	0.0454	5.94e-06	14734	C	G	0.00392147	0.0278273	5	64889868	0.882905	0.0266246	378923	0.00138998	20.5057
	rs72837690	T	C	-0.0776	0.6405	17	7088423	0.0125	5.37e-10	14287	T	C	0.00575713	0.577132	17	7185104	0.517598	0.00889748	378923	0.00269025	38.5339
	rs73173072	A	T	0.1576	0.9675	3	167513752	0.0353	8.02e-06	14718	A	T	0.0135277	0.937348	3	167795964	0.458615	0.0182527	378923	0.00135247	19.9298
	rs78142752	T	C	0.2288	0.0184	5	96078542	0.0497	4.15e-06	14734	T	C	-0.0343945	0.0245976	5	96742838	0.227114	0.0284764	378923	0.00143633	21.1905
CD40L receptor levels	rs117191103	T	C	0.3553	0.0208	20	44464356	0.0437	4.28e-16	14736	T	C	-0.0018809	0.027947	20	45835717	0.943911	0.0267345	378923	0.00446585	66.095
	rs11755766	T	C	-0.0504	0.5049	6	10178951	0.0112	6.8e-06	14735	T	C	-0.00633925	0.495969	6	10178718	0.47134	0.00880083	378923	0.00137239	20.2473
	rs12152184	A	G	0.1085	0.8849	22	45002809	0.0205	1.21e-07	12402	A	G	-0.00317692	0.885881	22	44606929	0.818142	0.0138166	378923	0.00225362	28.008
	rs12500563	T	G	0.3143	0.9875	4	7304426	0.0687	4.76e-06	10795	T	G	-0.0638429	0.997571	4	7302699	0.467851	0.0879403	378923	0.00193514	20.9264
	rs138897138	A	G	0.109	0.914	2	122731427	0.0216	4.5e-07	14288	A	G	-0.0120731	0.915207	2	121973851	0.442175	0.0157094	378923	0.0017791	25.4615
	rs144949926	A	G	-0.2655	0.9784	3	20921481	0.0591	7.04e-06	14288	A	G	0.0187111	0.975067	3	20879989	0.514505	0.0287052	378923	0.00141049	20.1787
	rs149900704	A	G	-0.1956	0.0203	8	111799116	0.0442	9.63e-06	14732	A	G	0.026582	0.0106462	8	110786887	0.537649	0.0431266	378923	0.00132756	19.581
	rs17372980	T	C	-0.0611	0.7421	1	59140291	0.0134	5.12e-06	14288	T	C	-0.00965061	0.757368	1	58674619	0.345642	0.0102331	378923	0.00145301	20.788
	rs187640246	T	C	-0.2717	0.0134	20	30007295	0.0604	6.85e-06	12792	C	G	0.325052	0.00037768	20	31419492	0.179342	0.242073	378923	0.00157936	20.2319
	rs1883832	T	C	-0.4519	0.2575	20	44746982	0.0126	1e-200	14736	T	C	2.62716e-05	0.270605	20	46118343	0.997878	0.00987806	378923	0.0802821	1286.13
	rs34755276	A	G	0.0587	0.3475	19	57755822	0.0131	7.43e-06	12403	A	G	-0.00106206	0.35021	19	57244454	0.90789	0.0091794	378923	0.00161623	20.0754
	rs35864161	T	G	-0.1269	0.9543	17	66365155	0.0284	7.88e-06	14735	T	G	-0.0127699	0.965712	17	68369014	0.593071	0.0238961	378923	0.00135316	19.9631
	rs3967170	A	G	0.0789	0.1353	3	3773438	0.017	3.46e-06	14721	A	G	-0.00493031	0.158768	3	3731754	0.681185	0.0120004	378923	0.00146111	21.5376
	rs404842	A	G	-0.0599	0.6433	16	84304113	0.0123	1.12e-06	14287	A	G	-0.00300906	0.59528	16	84270507	0.736623	0.00894677	378923	0.00165723	23.7128
	rs4278412	C	G	0.1978	0.0203	1	211450157	0.0413	1.67e-06	14725	C	G	0.0317739	0.039689	1	211276815	0.162947	0.0227733	378923	0.00155533	22.9347
	rs4664334	T	C	0.0541	0.5003	2	161368905	0.0118	4.55e-06	14288	T	C	0.00933105	0.484166	2	160512394	0.289798	0.00881481	378923	0.001469	21.017
	rs7250371	T	C	0.0686	0.3648	19	57861085	0.0116	3.34e-09	14722	T	C	-0.0016072	0.312318	19	57349717	0.864649	0.00942863	378923	0.00236993	34.9682
	rs73128569	A	T	-0.1788	0.9406	20	44606446	0.0268	2.53e-11	14288	A	T	-0.017501	0.94391	20	45977807	0.359879	0.0191143	378923	0.00310558	44.5046
	rs74794857	T	C	0.0707	0.4128	5	22143588	0.0138	3e-07	11760	T	C	0.00073293	0.375748	5	22143479	0.936171	0.00915208	378923	0.00222692	26.2426
	rs75626299	C	G	0.1458	0.9638	9	29426599	0.0316	3.95e-06	14728	C	G	-0.00522575	0.968306	9	29426601	0.836541	0.0253285	378923	0.00144334	21.2854
	rs7798473	A	C	-0.1041	0.0609	7	108543387	0.0235	9.43e-06	14734	A	C	0.0182526	0.0494063	7	108903330	0.366478	0.0202113	378923	0.00133005	19.6204
	rs8024256	A	G	-0.0562	0.3092	15	26829521	0.0121	3.41e-06	14736	A	G	-0.0161716	0.293626	15	26584374	0.0931365	0.00963124	378923	0.0014618	21.5696
	rs9526031	A	C	0.064	0.4882	13	45595067	0.012	9.64e-08	14288	A	C	0.00170596	0.593538	13	45020932	0.84911	0.0089667	378923	0.00198684	28.4405
	rs9993874	A	G	-0.0582	0.4883	4	55046724	0.0125	3.22e-06	12403	A	G	-0.0201424	0.486421	4	54180557	0.0212819	0.00874637	378923	0.00174478	21.6748
T-cell surface glycoprotein CD5 levels	rs11622090	T	C	-0.0588	0.3206	14	93329692	0.0128	4.35e-06	13236	T	C	0.00516031	0.258093	14	92863347	0.607217	0.0100385	378923	0.00159179	21.0994
	rs117276991	A	G	-0.1261	0.0751	10	6251691	0.0256	8.4e-07	14287	A	G	0.021633	0.095987	10	6209728	0.150781	0.0150566	378923	0.0016954	24.2599
	rs117516652	A	G	0.2374	0.9826	13	39003323	0.0476	6.12e-07	14248	A	G	0.0619336	0.983693	13	38429186	0.0793506	0.0353006	378923	0.00174275	24.8706
	rs12416520	A	G	-0.0629	0.7492	10	71211945	0.0132	1.89e-06	14709	A	G	-0.0106244	0.783982	10	69452189	0.317397	0.0106263	378923	0.00154135	22.7036
	rs1259355	A	G	0.0569	0.4361	12	31688535	0.0119	1.74e-06	14287	A	G	0.00110813	0.373837	12	31535601	0.902334	0.00903016	378923	0.0015977	22.8597
	rs13010492	C	G	-0.0589	0.4754	2	204776176	0.0122	1.38e-06	13421	C	G	0.000543929	0.365627	2	203911453	0.952272	0.00908752	378923	0.00173369	23.3048
	rs141298297	G	GT	0.1034	0.8877	5	17157345	0.0232	8.32e-06	10894	G	GT	0.039101	0.845274	5	17157236	0.00145255	0.0122805	378923	0.00182006	19.8603
	rs16541	A	G	-0.0679	0.7871	17	37365138	0.015	5.99e-06	14287	A	G	0.00698973	0.859251	17	39208885	0.578759	0.0125896	378923	0.00143217	20.4878
	rs17345759	A	C	-0.1134	0.9301	7	97499410	0.0245	3.68e-06	14287	A	C	-0.00966367	0.934304	7	97870098	0.586861	0.017784	378923	0.00149728	21.4207
	rs17769062	T	C	0.1638	0.9589	9	27496604	0.0334	9.38e-07	14287	T	C	0.0176561	0.971623	9	27496606	0.506309	0.0265667	378923	0.0016806	24.0477
	rs192582121	A	T	-0.4169	0.9916	9	105614669	0.0806	2.31e-07	11438	A	T	0.00290565	0.997058	9	102852387	0.971823	0.0822619	378923	0.00233361	26.7496
	rs193245191	A	G	-0.3109	0.0109	11	102724025	0.0696	7.93e-06	12290	A	G	0.142071	0.00115231	11	102853294	0.286737	0.133361	378923	0.00162094	19.9504
	rs2237450	T	C	0.0623	0.6389	7	50716017	0.0124	5.06e-07	14287	T	C	0.00312052	0.64836	7	50648320	0.733829	0.00917701	378923	0.0017637	25.239
	rs3104373	T	C	0.0973	0.1469	6	32600375	0.0165	3.7e-09	14735	T	C	0.0153681	0.137618	6	32632598	0.225027	0.0126667	378923	0.00235442	34.7695
	rs3184504	T	C	0.1427	0.4764	12	111884608	0.0128	7.29e-29	11784	T	C	0.0157126	0.407369	12	111446804	0.0779076	0.0089126	378923	0.0104371	124.267
	rs367364	T	C	-0.0828	0.1538	6	32019946	0.016	2.28e-07	14730	T	C	0.0188249	0.124335	6	32052169	0.154326	0.0132158	378923	0.0018148	26.777
	rs4073745	A	G	-0.0683	0.7003	5	176733341	0.0131	1.85e-07	14287	A	G	-0.000233773	0.701345	5	177306340	0.980579	0.00960306	378923	0.00189903	27.1793
	rs4893	A	G	0.1471	0.9627	19	48833608	0.0313	2.61e-06	14735	A	G	0.0461266	0.961702	19	48330351	0.0442843	0.0229327	378923	0.0014967	22.084
	rs4939490	C	G	0.1083	0.6328	11	60793651	0.012	1.8e-19	14735	C	G	-0.00126466	0.714318	11	61026179	0.895944	0.00966963	378923	0.00549731	81.4396
	rs60562286	A	T	-0.1681	0.0327	10	114454187	0.0352	1.79e-06	14726	A	T	-0.016394	0.016916	10	112694428	0.633016	0.0343341	378923	0.0015463	22.803
	rs61747728	T	C	0.1841	0.0399	1	179526214	0.0313	4.06e-09	14287	T	C	0.0482256	0.0627641	1	179557079	0.00759102	0.0180638	378923	0.00241561	34.5906
	rs61768480	A	G	0.0695	0.2776	1	1103150	0.0147	2.27e-06	13670	A	G	-0.00439794	0.319543	1	1167770	0.646852	0.00959958	378923	0.00163251	22.3497
	rs6488973	A	G	-0.0613	0.2804	12	125487245	0.0135	5.61e-06	14722	A	G	-0.00147449	0.335286	12	125002699	0.874219	0.00931442	378923	0.00139855	20.6155
	rs674379	C	G	0.1193	0.6395	11	60922561	0.0126	2.85e-21	12835	C	G	-0.00313789	0.673758	11	61155089	0.736543	0.00932692	378923	0.00693619	89.6339
	rs7012814	A	G	-0.0533	0.4819	8	9173358	0.0119	7.5e-06	14287	A	G	0.00685998	0.509371	8	9315848	0.43515	0.00879022	378923	0.0014022	20.0586
	rs7242462	A	G	-0.1199	0.8853	18	45545720	0.0187	1.44e-10	14287	A	G	0.00726414	0.859717	18	48019349	0.564634	0.012612	378923	0.00286924	41.105
	rs7295476	A	T	-0.118	0.0501	12	74680262	0.0265	8.47e-06	14735	A	T	0.0444557	0.0326638	12	74286482	0.0688811	0.0244369	378923	0.00134381	19.825
	rs7298384	A	G	-0.1418	0.9625	12	129141888	0.032	9.37e-06	14718	A	G	0.031929	0.970029	12	128657343	0.221341	0.0261078	378923	0.00133237	19.6333
	rs74796205	A	G	0.2987	0.9884	8	67386869	0.0657	5.46e-06	13800	A	G	-0.0103453	0.976883	8	66474634	0.729501	0.0299181	378923	0.00149558	20.667
	rs78808574	A	G	-0.118	0.9449	11	127558155	0.0265	8.47e-06	14287	A	G	0.0153715	0.950406	11	127688260	0.451917	0.0204348	378923	0.00138589	19.8249
T-cell surface glycoprotein CD6 isoform levels	rs11230555	A	C	-0.6032	0.2215	11	60763134	0.0134	1e-200	14287	A	C	-0.00455588	0.179179	11	60995662	0.691422	0.0114779	378923	0.124214	2026.06
	rs1483572	A	C	0.0602	0.3374	8	79635243	0.0124	1.2e-06	14287	A	C	-0.0101791	0.326461	8	78723008	0.274976	0.00932426	378923	0.001647	23.5662
	rs559282	A	C	0.1649	0.965	11	60725886	0.0338	1.07e-06	14735	A	C	0.024574	0.967505	11	60958414	0.321621	0.0247938	378923	0.00161271	23.7985
	rs58960269	T	TA	-0.0724	0.7294	9	33165305	0.0152	1.91e-06	10894	T	TA	-0.0056059	0.769058	9	33165307	0.590122	0.0104072	378923	0.00207826	22.6835
	rs653178	T	C	-0.1085	0.5224	12	112007756	0.0131	1.21e-16	11784	T	C	-0.0151678	0.585383	12	111569952	0.0878153	0.0088855	378923	0.00578766	68.5872
	rs72969761	A	T	-0.1796	0.97	2	227938476	0.0376	1.78e-06	14710	A	T	0.00212782	0.945858	2	227073760	0.912558	0.0193768	378923	0.00154864	22.8128
	rs80197455	A	T	-0.1548	0.0931	11	60588500	0.0201	1.34e-14	14733	A	T	0.0155943	0.107558	11	60821027	0.271428	0.0141794	378923	0.00400972	59.3049
	rs9691968	A	C	0.0646	0.2505	7	153635380	0.0134	1.43e-06	14735	A	C	0.000668787	0.215109	7	153938295	0.950035	0.0106728	378923	0.00157478	23.2379
CUB domain-containing protein 1 levels	rs10044847	C	G	-0.0781	0.8283	5	2103391	0.0156	5.55e-07	14719	C	G	-0.00220642	0.821101	5	2103277	0.847316	0.0114593	378923	0.00169995	25.0607
	rs10465082	T	C	-0.0504	0.5023	9	35993938	0.0112	6.8e-06	14733	T	C	0.00459059	0.509684	9	35993941	0.600181	0.00875829	378923	0.00137258	20.2473
	rs10964983	C	G	-0.0616	0.5862	9	21413803	0.0114	6.53e-08	14724	C	G	-0.00608875	0.587803	9	21413804	0.495605	0.00893538	378923	0.00197909	29.1939
	rs111476793	A	G	0.0895	0.1339	4	53951496	0.0182	8.76e-07	12790	A	G	-0.0143369	0.104963	4	53085329	0.320566	0.0144336	378923	0.00188718	24.1788
	rs111984955	C	G	0.2058	0.9817	12	15991375	0.0461	8.04e-06	14725	C	G	-0.0552406	0.980392	12	15838441	0.0819351	0.0317554	378923	0.00135159	19.9264
	rs115009171	A	G	0.4223	0.0078	6	622484	0.0932	5.87e-06	10300	A	G	-0.399718	0.000271476	6	622484	0.188061	0.303659	378923	0.00198934	20.527
	rs118116993	A	T	0.0957	0.0969	6	162326838	0.0197	1.19e-06	14286	A	T	0.0002426	0.131195	6	161905806	0.985136	0.013022	378923	0.00164916	23.5956
	rs11864674	A	C	0.2029	0.0186	16	66391749	0.0458	9.42e-06	14246	A	C	-0.00377336	0.0126658	16	66357846	0.922751	0.038913	378923	0.00137576	19.6233
	rs12290068	A	G	0.1221	0.3187	11	126261564	0.0122	1.4e-23	14726	A	G	0.0215376	0.297652	11	126391669	0.0246048	0.0095827	378923	0.00675589	100.15
	rs12928188	A	T	-0.0658	0.2312	16	79183747	0.0134	9.09e-07	14715	A	T	-0.0147807	0.178576	16	79149850	0.196382	0.0114408	378923	0.00163595	24.1092
	rs1463919	A	C	0.0507	0.4982	8	91776995	0.0113	7.23e-06	14285	A	C	-0.00211291	0.494946	8	90764767	0.809619	0.00877024	378923	0.00140724	20.1279
	rs146583535	A	G	0.4557	0.0265	20	18761853	0.0968	2.51e-06	8372	A	G	0.0248764	0.033533	20	18781209	0.311411	0.024575	378923	0.00264016	22.1566
	rs17078000	A	G	0.0609	0.7179	13	84915900	0.0128	1.96e-06	14286	A	G	-0.00657351	0.765118	13	84341765	0.526743	0.0103849	378923	0.00158204	22.6336
	rs17607930	A	G	0.1654	0.9669	12	60829749	0.037	7.81e-06	14286	A	G	-0.0416017	0.981455	12	60435968	0.196719	0.0322255	378923	0.00139685	19.9805
	rs184033839	A	C	-0.2509	0.0133	7	89952215	0.0514	1.05e-06	14246	A	C	-0.000369954	0.00469375	7	90322901	0.995399	0.0641508	378923	0.00166977	23.824
	rs191929998	A	G	-0.1938	0.9581	22	31852311	0.0409	2.15e-06	9844	A	G	-0.00659512	0.978635	22	31456325	0.830731	0.0308523	378923	0.00227562	22.4477
	rs2276862	C	G	0.303	0.8212	3	45187785	0.0146	1.14e-95	14730	C	G	0.00606453	0.806687	3	45146293	0.585655	0.0111246	378923	0.0284093	430.646
	rs2742145	A	G	0.2325	0.0213	21	37270018	0.051	5.14e-06	11538	A	G	-0.00753624	0.0630449	21	35897720	0.678605	0.0181874	378923	0.00179802	20.7793
	rs28535751	T	C	-0.0541	0.6294	14	59010649	0.0118	4.55e-06	14733	T	C	0.00464991	0.651431	14	58543931	0.61261	0.00918316	378923	0.00142469	21.017
	rs2990246	C	G	-0.0566	0.4028	1	155197602	0.012	2.4e-06	14286	C	G	-0.0265569	0.498749	1	155227811	0.00255117	0.00880181	378923	0.00155483	22.2438
	rs34027772	T	C	0.0757	0.2607	3	43423959	0.0143	1.2e-07	12403	T	C	-0.000885273	0.31031	3	43382467	0.925805	0.00950631	378923	0.00225431	28.0188
	rs35176543	T	G	0.0894	0.0924	11	17556914	0.0201	8.68e-06	14286	T	G	-0.0184828	0.187822	11	17535367	0.101935	0.0113007	378923	0.00138284	19.7798
	rs35478654	T	C	-0.148	0.0367	3	58453757	0.0312	2.1e-06	14725	T	C	0.0140743	0.0417188	3	58468030	0.522922	0.0220308	378923	0.00152579	22.4986
	rs4804148	T	C	-0.0619	0.7187	19	11270867	0.0125	7.35e-07	14734	T	C	-0.0152342	0.698334	19	11160191	0.111084	0.00956121	378923	0.00166157	24.519
	rs5010503	A	T	-0.1578	0.0675	1	19875930	0.0352	7.36e-06	12404	A	T	0.00903587	0.010378	1	19549436	0.838276	0.044272	378923	0.00161757	20.0936
	rs59752567	T	G	-0.0923	0.0938	15	58791416	0.0204	6.05e-06	14730	T	G	-0.0220727	0.056161	15	58499217	0.251581	0.0192519	378923	0.00138783	20.4684
	rs59872649	A	G	-0.1093	0.0652	2	148430383	0.0232	2.46e-06	14734	A	G	-0.0105324	0.0932915	2	147672815	0.485714	0.015108	378923	0.00150415	22.1925
	rs61782461	T	C	-0.2176	0.9829	1	101804329	0.0471	3.84e-06	14286	T	C	0.0777832	0.993441	1	101338773	0.154655	0.0546506	378923	0.00149182	21.341
	rs6452820	A	G	-0.0738	0.8367	5	72411335	0.0159	3.46e-06	14286	A	G	-0.001637	0.796899	5	73115508	0.880271	0.010868	378923	0.00150575	21.5406
	rs672806	A	G	0.0816	0.4097	11	126188405	0.0116	2e-12	14286	A	G	0.00708799	0.396114	11	126318510	0.42985	0.00897841	378923	0.00345185	49.477
	rs6991332	T	C	-0.0579	0.6455	8	61937553	0.0119	1.14e-06	14286	T	C	0.000180373	0.647066	8	61024994	0.984265	0.0091455	378923	0.00165437	23.6702
	rs74811341	T	C	-0.1323	0.0513	17	38720826	0.0277	1.79e-06	14734	T	C	-0.0233652	0.0537688	17	40564574	0.231909	0.019545	378923	0.00154585	22.8087
	rs7506429	A	C	0.0737	0.7965	18	19991319	0.0144	3.09e-07	14286	A	C	0.00506933	0.800443	18	22411356	0.644243	0.0109779	378923	0.00183022	26.1908
	rs75892552	T	G	-0.1259	0.0544	17	36021431	0.0279	6.41e-06	14286	T	G	-0.0203648	0.0653471	17	37661400	0.255094	0.0178943	378923	0.00142336	20.3602
	rs7618923	T	C	-0.1738	0.1811	3	45130725	0.0151	1.18e-30	14286	T	C	0.00333661	0.18673	3	45089233	0.768424	0.0113322	378923	0.00918811	132.46
	rs9272226	T	C	-0.0933	0.6505	6	32602396	0.0118	2.64e-15	14733	T	C	0.00280201	0.660988	6	32634619	0.762111	0.00925644	378923	0.00422541	62.5087
Macrophage colony-stimulating factor 1 levels	rs10042665	C	G	0.0583	0.3043	5	78775099	0.0122	1.76e-06	14727	C	G	-0.0156923	0.328462	5	79479276	0.0928004	0.00933613	378923	0.00154821	22.8328
	rs115370595	A	G	-0.2277	0.9815	2	140484970	0.0496	4.42e-06	13799	A	G	0.0170259	0.990101	2	139727401	0.709297	0.0456703	378923	0.00152494	21.0717
	rs116039112	A	G	0.2238	0.016	4	154438727	0.0504	8.98e-06	14286	A	G	-0.00187422	0.0203844	4	153517575	0.952089	0.0311935	378923	0.00137832	19.7151
	rs116443177	T	C	0.0827	0.1595	2	27764122	0.0173	1.75e-06	12403	T	C	-0.0103358	0.176024	2	27541255	0.369123	0.0115083	378923	0.00183905	22.848
	rs11685487	T	C	0.0944	0.1197	2	8775320	0.0196	1.46e-06	14286	T	C	0.0110848	0.121831	2	8635190	0.414051	0.0135712	378923	0.00162113	23.1938
	rs117591817	C	G	-0.1989	0.0348	19	58875573	0.0435	4.82e-06	14286	C	G	0.00666444	0.0287852	19	58364206	0.800323	0.0263491	378923	0.00146132	20.904
	rs11806838	T	C	0.0674	0.185	1	190519358	0.0152	9.24e-06	14286	T	C	-0.00360947	0.238708	1	190550228	0.726566	0.0103217	378923	0.00137444	19.6595
	rs12549430	A	G	-0.061	0.738	8	80715263	0.0135	6.23e-06	14286	A	G	0.0151719	0.748381	8	79803028	0.134295	0.0101323	378923	0.00142712	20.4142
	rs142421172	A	G	0.1439	0.044	1	179682087	0.031	3.45e-06	12840	A	G	0.0525712	0.0659106	1	179712952	0.00318434	0.0178246	378923	0.00167535	21.5442
	rs142902162	T	C	0.3234	0.0106	13	75660663	0.0723	7.71e-06	12898	T	C	-0.0533302	0.00925173	13	75086526	0.253359	0.0466897	378923	0.00154884	20.0049
	rs1605333	C	G	-0.0601	0.6484	12	58388232	0.0124	1.25e-06	13237	C	G	-0.024698	0.620367	12	57994449	0.00615078	0.00901506	378923	0.00177152	23.4877
	rs17610659	T	C	0.1684	0.4821	1	110503296	0.0118	3.31e-46	14286	T	C	-0.0109686	0.509012	1	109960674	0.210829	0.00876585	378923	0.014056	203.638
	rs17638424	A	T	0.1034	0.9329	18	3048453	0.023	6.94e-06	14715	A	T	0.0112362	0.947875	18	3048455	0.568388	0.0196979	378923	0.0013716	20.2081
	rs17734417	T	C	-0.1225	0.9466	14	58461604	0.0265	3.79e-06	14723	T	C	-0.00631883	0.954345	14	57994886	0.764179	0.021063	378923	0.00144929	21.3659
	rs188348611	A	T	0.1847	0.9719	3	47563522	0.0412	7.36e-06	12354	A	T	0.0416692	0.974216	3	47522032	0.134296	0.0278282	378923	0.00162415	20.0941
	rs28673875	A	T	-0.2096	0.9801	15	45690795	0.046	5.2e-06	14236	A	T	0.0269295	0.981652	15	45398597	0.408709	0.0325956	378923	0.00145628	20.759
	rs34674345	T	C	-0.2243	0.9814	15	63787216	0.0503	8.22e-06	14286	T	C	-0.00442971	0.966752	15	63495017	0.855672	0.0243543	378923	0.00138998	19.8821
	rs3934571	T	C	-0.0802	0.1143	5	174229899	0.018	8.37e-06	14732	T	C	0.0156248	0.0872738	5	174802896	0.313412	0.0154994	378923	0.00134573	19.8493
	rs7227917	A	G	-0.0872	0.8823	18	45546185	0.0185	2.43e-06	14286	A	G	0.00726387	0.85971	18	48019814	0.564682	0.0126131	378923	0.00155276	22.2141
	rs72783071	T	C	-0.199	0.0231	16	60437963	0.0414	1.53e-06	14247	T	C	-0.0464347	0.0156104	16	60404059	0.192347	0.0356186	378923	0.00161912	23.1017
	rs72997796	C	G	0.0888	0.1075	3	1456080	0.0192	3.75e-06	14286	C	G	-0.0248098	0.0955214	3	1414396	0.0978904	0.0149893	378923	0.00149508	21.3876
	rs74849049	T	G	-0.0914	0.8992	3	171430935	0.02	4.88e-06	14286	T	G	0.00201199	0.896716	3	171713145	0.889247	0.014448	378923	0.00145978	20.882
	rs75305583	T	C	-0.1493	0.0382	4	183461339	0.0329	5.68e-06	14286	T	C	0.0214135	0.0258226	4	182540186	0.430158	0.0271428	378923	0.00143943	20.5905
	rs7538029	A	C	0.0775	0.2211	1	110474695	0.0165	2.64e-06	11335	A	C	0.0224793	0.278003	1	109932073	0.021389	0.00976917	378923	0.00194254	22.0576
	rs75869070	A	G	0.1151	0.936	14	78693608	0.0239	1.47e-06	14715	A	G	-0.0426833	0.963706	14	78227265	0.0677298	0.0233651	378923	0.00157366	23.1897
	rs76421506	A	G	0.0778	0.853	3	115295680	0.0168	3.64e-06	14286	A	G	-0.027668	0.852624	3	115576833	0.0252604	0.0123661	378923	0.00149892	21.4427
	rs7825914	A	G	0.054	0.3028	8	19590012	0.0122	9.59e-06	14732	A	G	0.0124812	0.316051	8	19732501	0.184346	0.00940211	378923	0.00132809	19.5888
	rs846654	T	C	-0.0519	0.5786	2	10646611	0.0114	5.3e-06	14707	T	C	-0.0187387	0.49107	2	10506485	0.0330263	0.0087902	378923	0.00140731	20.7236
Cystatin D levels	rs10479093	A	G	-0.0565	0.587	5	134508559	0.0116	1.11e-06	14712	A	G	0.000433315	0.563425	5	135172869	0.960859	0.00882946	378923	0.00160994	23.7204
	rs11054089	T	G	0.1707	0.7422	12	11116082	0.0133	1.05e-37	14288	T	G	-0.00511108	0.724285	12	10963483	0.601628	0.00979021	378923	0.0113976	164.704
	rs11696133	T	C	-0.6554	0.8166	20	23810508	0.0149	1e-200	14288	T	C	4.23665e-05	0.847724	20	23829871	0.997249	0.0122864	378923	0.119265	1934.55
	rs141192864	T	C	0.1016	0.0812	12	31381343	0.0213	1.84e-06	14728	T	C	0.0049689	0.0883622	12	31228409	0.748468	0.0154958	378923	0.00154246	22.7494
	rs1509659	A	G	-0.0671	0.6342	11	34865133	0.0118	1.3e-08	14732	A	G	-0.0029057	0.675231	11	34843586	0.756049	0.00935291	378923	0.00219012	32.3312
	rs34074361	A	G	0.0814	0.1953	20	23464311	0.0145	1.98e-08	14736	A	G	-0.00189112	0.137177	20	23483674	0.882421	0.0127864	378923	0.00213405	31.5104
	rs35106244	T	C	0.0831	0.4156	19	49203829	0.0123	1.42e-11	14288	T	C	0.00314062	0.322192	19	48700572	0.739868	0.00945891	378923	0.00318446	45.6385
	rs470841	T	C	0.0568	0.6369	18	24286681	0.0119	1.81e-06	14736	T	C	-0.00694633	0.650716	18	26706717	0.449085	0.00917684	378923	0.00154366	22.7795
	rs4815261	A	G	-0.0986	0.7668	20	23952699	0.014	1.88e-12	14288	A	G	-0.0181102	0.698393	20	23972062	0.0580952	0.00955695	378923	0.00345956	49.5949
	rs4950836	A	G	0.0585	0.6022	1	202192624	0.012	1.09e-06	14288	A	G	-0.00184024	0.548592	1	202223496	0.834597	0.00881301	378923	0.00166057	23.7623
	rs60586299	T	C	-0.0654	0.3077	18	3479423	0.0134	1.06e-06	14288	T	C	-0.0088314	0.244129	18	3479425	0.388392	0.0102389	378923	0.00166437	23.8169
	rs60746501	T	C	-0.0783	0.2362	20	24695916	0.0137	1.09e-08	14288	T	C	-0.00855022	0.215848	20	24715280	0.423501	0.0106829	378923	0.00228097	32.6604
	rs72748935	T	C	0.0772	0.4618	15	63639416	0.0114	1.27e-11	14722	T	C	-0.00627889	0.409101	15	63347217	0.483117	0.00895324	378923	0.00310533	45.8528
	rs7275493	T	C	-0.0572	0.6243	21	18049996	0.0119	1.53e-06	14727	T	C	0.00292827	0.676368	21	16677677	0.75475	0.00937401	378923	0.0015664	23.1014
	rs72980022	A	G	0.0607	0.2813	2	233853187	0.0126	1.45e-06	14721	A	G	0.00327274	0.295256	2	232988477	0.733105	0.00959756	378923	0.00157404	23.2048
	rs77415137	A	G	-0.2494	0.9789	20	24084648	0.0438	1.24e-08	14736	A	G	0.00954475	0.985642	20	24104012	0.794006	0.0365543	378923	0.00219538	32.418
	rs7943316	A	T	-0.0639	0.345	11	34460472	0.012	1.01e-07	14731	A	T	-0.00762543	0.399114	11	34438925	0.394283	0.00895133	378923	0.0019212	28.3518
Fractalkine levels	rs10778675	A	C	0.0792	0.1687	12	79905558	0.0158	5.37e-07	14295	A	C	0.0128262	0.15214	12	79511778	0.292164	0.0121761	378923	0.00175465	25.1232
	rs111472651	C	G	-0.1191	0.9355	2	44117788	0.0248	1.57e-06	14728	C	G	-0.027908	0.950323	2	43890649	0.170013	0.0203387	378923	0.0015635	23.0601
	rs114359340	A	G	-0.1881	0.9747	1	6532317	0.0405	3.41e-06	13651	A	G	0.0430622	0.987584	1	6472257	0.279725	0.0398378	378923	0.00157767	21.5677
	rs11682107	A	G	-0.0675	0.5568	2	113835522	0.0126	8.45e-08	12412	A	G	-0.00658409	0.544049	2	113077945	0.454752	0.00880796	378923	0.00230686	28.6944
	rs117698194	A	G	-0.1996	0.0224	15	85657494	0.0432	3.83e-06	13859	A	G	-0.0509035	0.012703	15	85114263	0.193357	0.0391351	378923	0.00153799	21.3447
	rs12331618	A	G	-0.0582	0.4914	4	187139939	0.0114	3.3e-07	14729	A	G	-0.00135083	0.424805	4	186218785	0.87872	0.00885256	378923	0.00176642	26.0602
	rs13167439	T	C	-0.0903	0.89	5	120396066	0.0193	2.89e-06	14295	T	C	-0.0116624	0.882052	5	121060371	0.390932	0.0135937	378923	0.00152902	21.8877
	rs16904321	A	G	-0.0867	0.8632	8	131635787	0.0193	7.05e-06	14295	A	G	0.00533279	0.835644	8	130623541	0.6575	0.012028	378923	0.0014097	20.1773
	rs1976172	C	G	-0.0569	0.3525	3	1260482	0.012	2.12e-06	14732	C	G	-0.00274256	0.37991	3	1218798	0.761558	0.00903838	378923	0.00152384	22.4804
	rs2442752	T	C	-0.0589	0.6177	6	31351764	0.0117	4.8e-07	14743	T	C	-0.0263461	0.655067	6	31383987	0.00413904	0.00918828	378923	0.00171604	25.3396
	rs2731674	T	G	-0.0681	0.274	5	176839890	0.0128	1.04e-07	14740	T	G	0.00894772	0.260051	5	177412889	0.369735	0.0099755	378923	0.00191665	28.3019
	rs2736723	A	T	0.0597	0.4243	7	30524015	0.012	6.52e-07	14295	A	T	0.0175895	0.386437	7	30484399	0.0504336	0.00899138	378923	0.00172843	24.7472
	rs35026817	T	G	0.0633	0.3327	3	70136592	0.0122	2.12e-07	14740	T	G	0.00483734	0.301677	3	70087441	0.61215	0.00954098	378923	0.00182305	26.9171
	rs36067349	T	C	0.0666	0.8038	15	23001299	0.015	9e-06	14294	T	C	0.00063071	0.820231	15	22871769	0.956857	0.0116585	378923	0.00137725	19.7108
	rs3732378	A	G	0.0941	0.1671	3	39307162	0.0154	9.94e-10	14740	A	G	-0.0224823	0.159106	3	39265671	0.0599791	0.0119527	378923	0.00252663	37.3318
	rs55896747	T	C	0.1129	0.9372	16	57508595	0.0244	3.71e-06	14734	T	C	-0.0240118	0.961223	16	57474683	0.286264	0.0225177	378923	0.00145097	21.4067
	rs56397903	A	G	0.1968	0.9744	8	26741279	0.0424	3.46e-06	14743	A	G	0.0293571	0.955415	8	26883762	0.169039	0.021346	378923	0.00145914	21.5407
	rs56675723	T	C	0.0666	0.7791	11	120941125	0.0149	7.83e-06	12412	T	C	0.0086898	0.778307	11	121070416	0.408855	0.0105215	378923	0.00160707	19.9759
	rs635634	T	C	-0.1145	0.1884	9	136155000	0.0166	5.29e-12	11792	T	C	0.00951238	0.202521	9	133279427	0.381969	0.0108803	378923	0.00401845	47.5687
	rs671623	C	G	0.2041	0.424	16	57412802	0.0118	4.99e-67	14295	C	G	-0.00174539	0.389085	16	57378890	0.84576	0.00897232	378923	0.0204995	299.131
	rs6937696	T	C	-0.0811	0.651	6	32418018	0.012	1.4e-11	14742	T	C	-0.00312041	0.64469	6	32450241	0.73288	0.00914278	378923	0.00308873	45.6689
	rs712137	A	C	0.0563	0.6601	12	41381284	0.012	2.71e-06	14737	A	C	1.06057e-05	0.72827	12	40987482	0.999141	0.00985515	378923	0.00149141	22.0087
	rs71451021	A	C	-0.165	0.9728	2	19059082	0.0362	5.16e-06	14740	A	C	-0.0184327	0.980908	2	18877816	0.557517	0.0314266	378923	0.00140748	20.7726
	rs72704449	T	C	-0.1358	0.9547	1	179473273	0.0298	5.19e-06	14295	T	C	-0.0404871	0.935418	1	179504138	0.0246644	0.0180213	378923	0.00145062	20.7638
	rs72985859	T	C	0.1351	0.0806	2	232254374	0.0292	3.72e-06	8297	T	C	0.0309844	0.0436268	2	231389663	0.148006	0.0214186	378923	0.00257339	21.4013
	rs73007244	T	C	0.0813	0.1321	18	59374764	0.0179	5.57e-06	14295	T	C	-0.0175431	0.111589	18	61707531	0.208206	0.0139395	378923	0.001441	20.626
	rs73137770	C	G	0.2442	0.9812	20	52569781	0.0529	3.91e-06	13808	C	G	-0.0187289	0.9877	20	53953242	0.63585	0.0395535	378923	0.00154092	21.3067
	rs77819349	C	G	0.1196	0.9371	9	81886673	0.0263	5.43e-06	14295	C	G	-0.0423996	0.981629	9	79271758	0.190493	0.0323878	378923	0.00144457	20.6771
	rs77915710	A	G	-0.1436	0.0402	1	172099857	0.0304	2.32e-06	14742	A	G	0.0397862	0.0117223	1	172130717	0.325476	0.0404633	378923	0.00151129	22.3102
	rs78751841	A	G	-0.1935	0.9764	16	57183274	0.0433	7.87e-06	14723	A	G	-0.0159445	0.980208	16	57149362	0.610367	0.0312914	378923	0.00135457	19.9677
	rs8052631	A	G	-0.1511	0.9463	16	57167230	0.027	2.19e-08	14295	A	G	0.028068	0.954323	16	57133318	0.179542	0.0209125	378923	0.00218608	31.3142
	rs9981489	T	C	0.1127	0.0652	21	25498266	0.0254	9.12e-06	14295	T	C	-0.0111092	0.0842282	21	24125953	0.484039	0.0158743	378923	0.0013753	19.6843
C-X-C motif chemokine 1 levels	rs10508556	T	C	0.0518	0.4633	10	18285342	0.0116	7.99e-06	14735	T	C	-0.00356863	0.436917	10	17996413	0.685553	0.00881365	378923	0.00135147	19.9381
	rs10734292	A	G	0.123	0.067	11	20486401	0.0267	4.09e-06	11776	A	G	-0.00881582	0.048689	11	20464855	0.667217	0.0205033	378923	0.0017989	21.2185
	rs118090102	T	G	-0.2573	0.0166	12	28799395	0.0582	9.83e-06	12935	T	G	0.0125109	0.00429323	12	28646462	0.852847	0.0674492	378923	0.00150873	19.5419
	rs11880837	A	G	0.0583	0.3161	19	14808453	0.0127	4.42e-06	14288	A	G	0.0031964	0.361888	19	14697641	0.725991	0.00912049	378923	0.00147271	21.0702
	rs1366946	T	C	-0.3134	0.7638	4	74738469	0.0134	5.65e-121	14730	T	C	-0.0154705	0.773224	4	73872752	0.138809	0.0104513	378923	0.0358055	546.927
	rs141276323	C	G	0.1982	0.0196	12	90180208	0.0444	8.05e-06	14728	C	G	0.0581467	0.00523526	12	89786431	0.323591	0.0589062	378923	0.00135117	19.9243
	rs144620567	T	C	0.1891	0.9761	7	115483444	0.0426	9.04e-06	14730	T	C	-0.0182727	0.982702	7	115843390	0.593233	0.0342085	378923	0.00133592	19.7018
	rs144747179	T	C	0.2626	0.0157	5	159394723	0.0582	6.42e-06	12591	T	C	0.0217863	0.00165324	5	159967716	0.842006	0.109299	378923	0.00161429	20.3552
	rs146204850	T	C	0.2706	0.0138	10	13896867	0.0601	6.72e-06	13801	T	C	-0.01201	0.0203181	10	13854867	0.702005	0.0313894	378923	0.00146676	20.2695
	rs147772671	T	TA	0.195	0.9688	4	13514885	0.0437	8.11e-06	11328	T	TA	-0.00313861	0.983494	4	13513261	0.927691	0.034585	378923	0.00175465	19.9081
	rs150441545	A	C	-0.0719	0.8268	14	35091527	0.0158	5.35e-06	14288	A	C	-0.0195584	0.807984	14	34622321	0.0785742	0.0111189	378923	0.00144725	20.7054
	rs2122155	A	G	-0.0538	0.5637	4	59689961	0.0117	4.26e-06	14717	A	G	-0.0114389	0.538914	4	58823796	0.195483	0.00883634	378923	0.00143466	21.1414
	rs2280441	A	G	-0.1443	0.0405	15	81240669	0.0312	3.75e-06	14735	A	G	0.0365454	0.023184	15	80948328	0.210175	0.0291643	378923	0.00144958	21.3877
	rs2835916	C	G	-0.0564	0.3876	21	39102421	0.012	2.6e-06	14735	C	G	-0.00754387	0.394481	21	37730118	0.400943	0.00898146	378923	0.00149691	22.087
	rs374636704	T	G	0.3935	0.009	5	177372616	0.0869	5.95e-06	8911	T	G	-0.196511	0.000697043	5	177945615	0.235703	0.165721	378923	0.00229575	20.4999
	rs4474574	T	C	-0.365	0.0146	13	37854253	0.0779	2.79e-06	9555	T	C	0.0405105	0.000482	13	37280116	0.844737	0.206857	378923	0.00229236	21.9493
	rs6700633	T	C	-0.1886	0.9791	1	211439817	0.042	7.11e-06	14726	T	C	-0.0318975	0.960348	1	211266475	0.161518	0.0227842	378923	0.00136743	20.1616
	rs67797811	C	G	0.0822	0.1691	9	4396102	0.0179	4.39e-06	14288	C	G	0.0166371	0.119279	9	4396102	0.228634	0.0138195	378923	0.00147376	21.0852
	rs6807587	A	G	0.0577	0.2947	3	45270029	0.0128	6.55e-06	14733	A	G	-0.000552393	0.339422	3	45228537	0.952436	0.00926078	378923	0.00137734	20.3176
	rs74377501	G	GATCAGAAA	0.1456	0.9231	4	74527375	0.0265	3.92e-08	10894	G	GATCAGAAA	0.010799	0.927128	4	73661658	0.523275	0.0169182	378923	0.00276339	30.1822
	rs75883619	T	C	-0.2241	0.9769	1	191712620	0.0502	8.04e-06	14736	T	C	-0.00202865	0.970331	1	191743490	0.937888	0.0260334	378923	0.00135055	19.9259
	rs7700661	A	G	0.0556	0.3196	5	122405522	0.0124	7.33e-06	14719	A	G	0.00501722	0.359423	5	123069827	0.582752	0.00913269	378923	0.00136407	20.1024
	rs8136931	A	G	-0.1533	0.0337	22	33031339	0.0344	8.33e-06	14736	A	G	-0.00300569	0.020348	22	32635353	0.922766	0.0310024	378923	0.00134587	19.8568
	rs937341	T	G	0.066	0.7719	12	125093430	0.0146	6.17e-06	14288	T	G	0.00956766	0.751309	12	124608884	0.351543	0.0102701	378923	0.0014282	20.4325
C-X-C motif chemokine 10 levels	rs10481754	T	C	-0.0548	0.4567	9	84196490	0.0119	4.12e-06	14296	T	C	-0.00990023	0.449607	9	81581575	0.261926	0.00882491	378923	0.00148118	21.2034
	rs1077965	A	G	-0.0546	0.5648	15	80065337	0.0118	3.71e-06	14731	A	G	-0.0232479	0.558222	15	79772995	0.00834757	0.00881377	378923	0.0014513	21.4073
	rs112202639	A	G	-0.1609	0.9671	1	44566391	0.0336	1.68e-06	14744	A	G	0.0197079	0.955938	1	44100719	0.351714	0.0211623	378923	0.0015529	22.9284
	rs115140093	T	C	-0.5186	0.9732	4	76910673	0.042	5.02e-35	14744	T	C	0.088286	0.981691	4	75989520	0.00932954	0.0339596	378923	0.0102349	152.443
	rs11645285	C	G	-0.1096	0.9073	16	5063233	0.0242	5.93e-06	11345	C	G	-0.00755914	0.937228	16	5013232	0.678342	0.0182268	378923	0.00180468	20.5076
	rs117298099	A	G	0.1456	0.0363	6	152726625	0.0325	7.46e-06	14725	A	G	0.0169035	0.0170125	6	152405490	0.616313	0.0337339	378923	0.00136116	20.0677
	rs11825923	T	C	0.1921	0.0237	11	116006514	0.0421	5.04e-06	14247	T	C	-0.00156747	0.0176568	11	116135797	0.962834	0.033638	378923	0.00145926	20.8175
	rs12155428	T	C	-0.1765	0.0284	7	3425301	0.0375	2.52e-06	14733	T	C	-0.0220341	0.0065496	7	3385669	0.682207	0.0538132	378923	0.00150135	22.1497
	rs12174864	A	G	-0.0582	0.6254	6	88557407	0.0121	1.51e-06	14295	A	G	0.00625564	0.598124	6	87847689	0.48281	0.00891383	378923	0.0016158	23.1321
	rs12476448	T	C	0.0536	0.4864	2	14400474	0.0115	3.15e-06	14737	T	C	-0.0291428	0.464439	2	14260350	0.000913061	0.00878846	378923	0.00147192	21.7208
	rs12629593	T	G	-0.0879	0.1209	3	54104178	0.0182	1.37e-06	14744	T	G	0.00651768	0.0837523	3	54070151	0.682549	0.0159362	378923	0.00157955	23.3226
	rs12646113	T	C	0.0977	0.246	4	77175245	0.0136	6.78e-13	14743	T	C	-0.00555817	0.250239	4	76254092	0.583574	0.0101395	378923	0.00348825	51.6003
	rs143796249	C	G	-0.2858	0.012	9	4150061	0.062	4.03e-06	14296	C	G	-0.0021154	0.0314453	9	4150061	0.933977	0.0255353	378923	0.00148416	21.2462
	rs144219691	A	AC	0.0645	0.6875	17	33794704	0.0145	8.66e-06	10894	A	AC	0.0103226	0.740294	17	35467685	0.303123	0.0100243	378923	0.00181304	19.7835
	rs150519056	T	C	-0.1841	0.9688	22	50774821	0.0376	9.77e-07	13661	T	C	-0.0358304	0.966697	22	50336392	0.145501	0.0246155	378923	0.00175181	23.97
	rs1563171	A	G	0.0592	0.7042	2	3891773	0.0127	3.14e-06	14740	A	G	-0.0190748	0.691988	2	3844183	0.0445718	0.00949625	378923	0.00147197	21.7259
	rs2164693	A	G	-0.1736	0.9625	2	139887164	0.0393	9.99e-06	14296	A	G	-0.0365643	0.931517	2	139129594	0.038089	0.0176307	378923	0.00136304	19.5098
	rs2349689	A	G	-0.0789	0.2555	8	62003730	0.0164	1.5e-06	14296	A	G	-0.00647899	0.210026	8	61091171	0.567457	0.0113309	378923	0.0016164	23.1422
	rs2523495	T	C	0.1095	0.1048	6	31377978	0.0196	2.31e-08	14743	T	C	0.0303857	0.0911413	6	31410201	0.0446684	0.0151341	378923	0.00211257	31.2074
	rs3184504	T	C	0.1138	0.4756	12	111884608	0.0131	3.72e-18	11793	T	C	0.0157126	0.407369	12	111446804	0.0779076	0.0089126	378923	0.00635839	75.4516
	rs3846056	A	G	-0.0559	0.3248	3	134227292	0.0124	6.54e-06	14296	A	G	-0.0153676	0.276678	3	134508450	0.116422	0.00978846	378923	0.00141954	20.3198
	rs4367871	T	C	-0.0567	0.5587	10	1845059	0.0119	1.89e-06	14296	T	C	0.00631308	0.545863	10	1802865	0.47438	0.00882489	378923	0.00158551	22.6992
	rs4804148	T	C	-0.0629	0.7227	19	11270867	0.013	1.31e-06	14744	T	C	-0.0152342	0.698334	19	11160191	0.111084	0.00956121	378923	0.0015853	23.4075
	rs55732300	A	G	0.1175	0.929	11	73731422	0.025	2.6e-06	14730	A	G	-0.00903632	0.963998	11	74020377	0.703144	0.0237124	378923	0.00149741	22.087
	rs59465157	A	G	0.1295	0.0442	5	115740808	0.0287	6.42e-06	14744	A	G	-0.00942542	0.0289848	5	116405111	0.715791	0.0258876	378923	0.00137899	20.3571
	rs61811733	C	G	-0.1436	0.9616	1	181143447	0.0324	9.33e-06	14738	C	G	-0.0208327	0.960162	1	181174311	0.357381	0.0226352	378923	0.00133107	19.6408
	rs62208309	T	C	-0.1371	0.0542	20	51942555	0.0309	9.13e-06	14296	T	C	-0.0163873	0.0413721	20	53326016	0.466541	0.0225064	378923	0.00137514	19.6833
	rs72651343	T	C	-0.6096	0.9892	4	76808216	0.0619	6.98e-23	14257	T	C	0.0440354	0.993119	4	75887063	0.400303	0.0523558	378923	0.00675672	96.9723
	rs72682331	A	G	0.1089	0.0979	4	112904535	0.0209	1.88e-07	14731	A	G	0.0105556	0.0987712	4	111983379	0.471778	0.0146689	378923	0.00183963	27.1459
	rs741344	A	G	-0.06	0.7036	12	68597086	0.013	3.92e-06	14296	A	G	-0.00887116	0.620225	12	68203306	0.327695	0.00906361	378923	0.00148783	21.2988
	rs74956615	A	T	-0.1358	0.0495	19	10427721	0.0294	3.86e-06	13671	A	T	-0.00777847	0.0348484	19	10317045	0.743178	0.0237404	378923	0.00155821	21.3325
	rs76484468	T	C	-0.2168	0.9792	2	227559824	0.0482	6.86e-06	14744	T	C	-0.0101701	0.991543	2	226695108	0.83695	0.049418	378923	0.00137029	20.2286
	rs820963	C	G	-0.0539	0.3617	2	57744868	0.0122	9.96e-06	14732	C	G	0.0205472	0.365398	2	57517733	0.0240409	0.00910589	378923	0.00132319	19.5164
C-X-C motif chemokine 11 levels	rs10733789	T	C	-0.0815	0.6875	10	64948684	0.0127	1.39e-10	14287	T	C	0.00718628	0.702228	10	63188924	0.452773	0.00957151	378923	0.0028742	41.1763
	rs10876335	C	G	0.0607	0.3069	12	53150540	0.0133	5.02e-06	13240	C	G	0.00590901	0.295607	12	52756756	0.538967	0.00961791	378923	0.00157074	20.8261
	rs10898158	A	G	0.0609	0.6028	11	83554112	0.0121	4.83e-07	14288	A	G	0.00287558	0.711502	11	83843069	0.766046	0.00966417	378923	0.0017698	25.3281
	rs111787182	A	C	-0.1445	0.951	7	157911633	0.0314	4.19e-06	13224	A	C	-0.0234673	0.942796	7	158118941	0.215564	0.0189495	378923	0.00159889	21.1744
	rs112884138	T	C	-0.0976	0.0892	4	134362360	0.0209	3.01e-06	14728	T	C	-0.00699816	0.0468012	4	133441205	0.734052	0.0205985	378923	0.0014785	21.8046
	rs114013730	A	G	0.3893	0.9892	2	112444622	0.0853	5.02e-06	11961	A	G	-0.0491765	0.995432	2	111687045	0.456001	0.065969	378923	0.00173839	20.8256
	rs115344667	T	C	-0.1344	0.9568	2	78400313	0.0302	8.57e-06	14736	T	C	-0.0295309	0.976244	2	78173187	0.300538	0.0285245	378923	0.00134221	19.8028
	rs116470923	T	C	-0.1975	0.0216	4	77374393	0.0427	3.74e-06	14736	T	C	0.116943	0.00554342	4	76453240	0.0472422	0.0589391	378923	0.00144967	21.3904
	rs12433317	A	G	0.0571	0.4282	14	50775476	0.012	1.95e-06	14288	A	G	0.004556	0.428405	14	50308758	0.607308	0.00886521	378923	0.00158216	22.6386
	rs12998222	T	C	0.2339	0.9855	2	153497193	0.0528	9.43e-06	13801	T	C	-0.0595719	0.997828	2	152640679	0.514238	0.0913326	378923	0.00141992	19.6214
	rs144908342	A	G	-0.1763	0.0292	17	71105507	0.0394	7.65e-06	14727	A	G	0.00678382	0.0140724	17	73109368	0.857552	0.0377948	378923	0.00135771	20.0195
	rs146418170	G	GTGCT	0.1109	0.9117	13	46456497	0.0245	6e-06	10894	G	GTGCT	-0.0289169	0.968287	13	45882362	0.244065	0.0248238	378923	0.00187727	20.4857
	rs147096628	A	C	-0.239	0.0224	16	55366068	0.0529	6.24e-06	12935	A	C	0.00696904	0.011145	16	55332156	0.870751	0.0428324	378923	0.00157555	20.4088
	rs148828177	T	C	-0.1509	0.0385	2	240244812	0.034	9.07e-06	14732	T	C	-0.0804714	0.0199556	2	239323117	0.0100682	0.0312695	378923	0.0013353	19.6953
	rs17466177	T	C	-0.1822	0.9741	1	222852472	0.0409	8.4e-06	14723	T	C	-0.0199731	0.989725	1	222679130	0.648549	0.0438219	378923	0.00134607	19.8423
	rs17824652	T	C	0.1168	0.9406	20	41987913	0.0258	5.98e-06	14288	T	C	-0.0183411	0.945041	20	43359273	0.341726	0.019291	378923	0.00143236	20.4921
	rs185516256	T	C	0.1566	0.9575	1	51541675	0.0349	7.22e-06	14288	T	C	0.00282907	0.975585	1	51076003	0.920812	0.0284583	378923	0.00140718	20.1313
	rs2013836	A	C	0.1383	0.0402	1	181142796	0.0309	7.62e-06	14732	A	C	0.0196804	0.0398283	1	181173660	0.380196	0.0224268	378923	0.00135792	20.0294
	rs2245786	A	G	-0.0599	0.6525	20	4795382	0.0131	4.82e-06	14721	A	G	0.00503111	0.660728	20	4814736	0.587307	0.00926979	378923	0.00141826	20.9051
	rs2678131	T	C	-0.1497	0.0348	12	43091649	0.033	5.72e-06	14720	T	C	-0.0137098	0.0397626	12	42697847	0.543139	0.0225463	378923	0.00139605	20.5758
	rs2894233	A	G	-0.2236	0.9724	6	32011678	0.047	1.96e-06	11917	A	G	-0.0296205	0.981446	6	32043901	0.380968	0.033809	378923	0.00189564	22.6295
	rs3184504	T	C	0.1236	0.4764	12	111884608	0.0132	7.7e-21	11785	T	C	0.0157126	0.407369	12	111446804	0.0779076	0.0089126	378923	0.00738483	87.6628
	rs374784992	A	G	0.1349	0.9402	4	119585039	0.0297	5.57e-06	11760	A	G	0.0050486	0.924151	4	118663884	0.762967	0.0167401	378923	0.00175123	20.6271
	rs4748380	T	C	0.0901	0.1188	10	17590681	0.019	2.12e-06	14732	T	C	-0.00882042	0.094725	10	17548682	0.558663	0.0150821	378923	0.00152412	22.4845
	rs59148364	A	G	0.1821	0.0278	4	77130802	0.0378	1.45e-06	14721	A	G	-0.0126571	0.036584	4	76209649	0.591278	0.0235707	378923	0.00157404	23.2048
	rs60141220	A	G	-0.0777	0.1703	1	26395741	0.0165	2.49e-06	13221	A	G	0.00828296	0.156034	1	26069250	0.492293	0.0120626	378923	0.00167449	22.1722
	rs62291421	C	G	0.2674	0.9763	3	188015332	0.0518	2.44e-07	12305	C	G	0.010256	0.994091	3	188297544	0.863414	0.0596174	378923	0.00216094	26.6436
	rs6827617	A	G	-0.1724	0.6041	4	76916146	0.0118	2.42e-48	14718	A	G	0.00542769	0.559607	4	75994993	0.538993	0.00883502	378923	0.0142958	213.428
	rs7009937	T	C	0.1175	0.9321	8	96176796	0.025	2.6e-06	14288	T	C	0.031424	0.947147	8	95164568	0.112559	0.0198034	378923	0.00154367	22.0869
	rs7222922	T	C	-0.0882	0.1205	17	34335694	0.0182	1.26e-06	14726	T	C	0.0015954	0.0948898	17	36008654	0.91509	0.0149633	378923	0.00159227	23.482
	rs72747175	A	G	0.1535	0.9608	5	18009856	0.0326	2.49e-06	14730	A	G	-0.0114711	0.964256	5	18009747	0.634049	0.0240971	378923	0.00150288	22.1678
	rs72925566	A	G	-0.0973	0.1651	6	89498971	0.0185	1.44e-07	11337	A	G	-0.0056076	0.173973	6	88789252	0.629567	0.0116259	378923	0.00243403	27.657
	rs7475335	A	C	-0.0646	0.3172	10	104343428	0.0124	1.89e-07	14735	A	C	-0.00459331	0.300377	10	102583671	0.631465	0.00957605	378923	0.00183854	27.1371
	rs75612655	T	C	0.5352	0.0084	7	101594247	0.0705	3.16e-14	12935	T	C	0.0094363	0.000414099	7	101950967	0.964601	0.212624	378923	0.00443565	57.6218
	rs7750544	T	C	-0.0773	0.165	6	154177484	0.0164	2.44e-06	13644	T	C	0.0134359	0.124826	6	153856349	0.30947	0.01322	378923	0.00162563	22.213
	rs77516076	C	G	0.1915	0.0233	10	50895131	0.0432	9.3e-06	14730	C	G	-0.00944211	0.0142799	10	49687085	0.799751	0.0372222	378923	0.00133226	19.6477
	rs78632565	T	C	0.1082	0.9152	8	70982905	0.0214	4.28e-07	14722	T	C	-0.00670759	0.901494	8	70070670	0.649054	0.0147394	378923	0.00173343	25.5604
	rs79378014	A	T	-0.1549	0.0325	3	114380762	0.0341	5.56e-06	14734	A	T	0.0269472	0.0139865	3	114661915	0.468932	0.0372087	378923	0.00139851	20.6317
C-X-C motif chemokine 5 levels	rs10403201	A	G	-0.0601	0.2925	19	14764810	0.0127	2.22e-06	14730	A	G	-0.00206599	0.246258	19	14653998	0.838724	0.010151	378923	0.00151803	22.3915
	rs10821552	A	C	-0.1132	0.3353	9	136939992	0.0156	3.97e-13	9841	A	C	-0.00759794	0.388141	9	134074870	0.399853	0.00902493	378923	0.00532215	52.6448
	rs11734099	A	G	0.0769	0.1845	4	6891435	0.0153	5e-07	14731	A	G	-0.00650486	0.18522	4	6889708	0.564595	0.0112926	378923	0.00171196	25.2587
	rs11779495	A	G	0.1153	0.0709	8	81858024	0.0253	5.18e-06	14288	A	G	0.0414509	0.0469527	8	80945789	0.0478079	0.0209446	378923	0.00145149	20.7662
	rs141437550	T	TA	-0.107	0.9061	3	124310529	0.0229	2.98e-06	11330	T	TA	0.0273839	0.90269	3	124591682	0.0655315	0.0148695	378923	0.00192323	21.8283
	rs146553494	A	G	0.1844	0.0265	3	183850210	0.0377	1e-06	14733	A	G	-0.0192431	0.013098	3	184132422	0.611625	0.0378984	378923	0.00162122	23.921
	rs2004100	T	C	0.0675	0.2492	8	144554731	0.0147	4.39e-06	13224	T	C	0.00248803	0.224735	8	143472561	0.813728	0.0105595	378923	0.00159191	21.0818
	rs2647400	C	G	0.0631	0.2784	6	76351999	0.013	1.21e-06	14734	C	G	0.0256886	0.353003	6	75642283	0.00493117	0.00913699	378923	0.00159646	23.5566
	rs28750249	T	G	-0.118	0.945	4	23807061	0.0266	9.16e-06	14735	T	G	0.00581943	0.951277	4	23805438	0.773361	0.0202076	378923	0.00133374	19.6762
	rs3183927	A	G	-0.0619	0.6436	9	100684757	0.0121	3.13e-07	14725	A	G	-0.0166998	0.590756	9	97922475	0.0613776	0.0089267	378923	0.00177412	26.1669
	rs425535	T	C	0.5063	0.1127	4	74863997	0.0181	3.52e-172	14731	T	C	-0.00585396	0.1108	4	73998280	0.674767	0.0139508	378923	0.0504371	782.348
	rs4279906	T	C	0.2082	0.0209	1	211477063	0.042	7.15e-07	14717	T	C	0.0337352	0.040228	1	211303721	0.135872	0.0226207	378923	0.00166694	24.5699
	rs59312158	A	G	-0.19	0.0309	16	88582345	0.0385	8.01e-07	13672	A	G	-0.000520002	0.0174139	16	88515937	0.9877	0.0337316	378923	0.0017782	24.3513
	rs6993770	A	T	-0.1058	0.7312	8	106581528	0.0135	4.61e-15	14288	A	T	0.00444384	0.776957	8	105569300	0.674044	0.0105654	378923	0.00428025	61.4106
	rs7090111	C	G	-0.1734	0.5834	10	65077994	0.0117	1.08e-49	14735	C	G	0.0120461	0.614968	10	63318234	0.181275	0.00901091	378923	0.0146876	219.618
	rs7197943	A	C	0.0552	0.6522	16	64226202	0.0123	7.2e-06	14719	A	C	0.00203354	0.675574	16	64192298	0.827974	0.00935818	378923	0.00136646	20.1377
	rs7636889	A	G	-0.0768	0.7593	3	56874033	0.0137	2.07e-08	14733	A	G	0.017887	0.799018	3	56840005	0.1009	0.0109033	378923	0.00212846	31.4212
	rs7781261	A	G	-0.0675	0.8155	7	111992684	0.0151	7.81e-06	14728	A	G	-0.0194222	0.841392	7	112352629	0.105109	0.0119848	378923	0.00135494	19.98
	rs79649467	T	G	-0.1721	0.0605	4	74880852	0.0276	4.5e-10	14288	T	G	0.000101735	0.0919519	4	74015135	0.994699	0.0153118	378923	0.00271389	38.8761
	rs916776	T	G	0.0546	0.3883	16	26812516	0.0122	7.63e-06	14287	T	G	0.00431166	0.439501	16	26801195	0.626838	0.0088684	378923	0.00139996	20.0265
	rs9429422	T	C	0.0601	0.2633	1	112467126	0.0135	8.51e-06	14288	T	C	0.00644678	0.313669	1	111924504	0.495893	0.0094671	378923	0.00138519	19.8162
C-X-C motif chemokine 6 levels	rs12075	A	G	0.0816	0.5554	1	159175354	0.0115	1.29e-12	14741	A	G	0.00907096	0.532301	1	159205564	0.302484	0.00879719	378923	0.0034039	50.3414
	rs13148728	T	C	-0.4178	0.5539	4	74711126	0.0118	1e-200	14296	T	C	-0.00843012	0.551431	4	73845409	0.340201	0.00883877	378923	0.0806218	1253.46
	rs182381042	A	G	-0.3831	0.0074	8	93838957	0.0799	1.63e-06	12935	A	G	-0.212712	0.00110672	8	92826729	0.107715	0.132238	378923	0.00177416	22.986
	rs597808	A	G	0.0655	0.4781	12	111973358	0.0135	1.22e-06	11344	A	G	0.0152532	0.413321	12	111535554	0.0863356	0.00889368	378923	0.00207085	23.5363
	rs74361503	T	C	-0.2873	0.0558	4	74667328	0.027	1.93e-26	14739	T	C	-0.00228062	0.0460517	4	73801611	0.914253	0.0211804	378923	0.00762346	113.21
C-X-C motif chemokine 9 levels	rs10008912	A	G	0.0586	0.5255	4	7148069	0.0131	7.7e-06	14287	A	G	0.0023431	0.524711	4	7146342	0.793573	0.00895427	378923	0.00139863	20.0075
	rs11059314	T	C	-0.0559	0.6535	12	128159229	0.0124	6.54e-06	14287	T	C	0.0101702	0.57035	12	127674684	0.255264	0.00893957	378923	0.00142044	20.3198
	rs11130569	A	G	-0.051	0.4547	3	57075894	0.0114	7.69e-06	14727	A	G	0.00882495	0.446351	3	57041866	0.31598	0.00880073	378923	0.00135715	20.0111
	rs113504136	T	G	-0.1494	0.0325	10	13400390	0.0338	9.86e-06	14723	T	G	0.0242708	0.0157738	10	13358390	0.490493	0.0351993	378923	0.00132524	19.5348
	rs114033894	T	G	-0.2245	0.981	2	86977227	0.0488	4.22e-06	14287	T	G	0.0388652	0.96036	2	86750104	0.0917994	0.0230519	378923	0.00147914	21.1608
	rs118106660	A	G	0.259	0.0138	14	54798313	0.0573	6.18e-06	13800	A	G	0.0282336	0.00192512	14	54331595	0.781322	0.101707	378923	0.00147832	20.4281
	rs12191307	A	G	-0.1452	0.098	6	161256529	0.0197	1.7e-13	14287	A	G	-0.00466902	0.0880606	6	160835497	0.763222	0.0154987	378923	0.00378801	54.3175
	rs142119726	T	C	0.2705	0.9851	7	48859798	0.0551	9.14e-07	13800	T	C	0.0500145	0.974431	7	48820202	0.0738414	0.0279787	378923	0.00174339	24.0973
	rs145607633	T	C	0.0728	0.1625	5	19287867	0.0154	2.28e-06	14287	T	C	-0.0132033	0.166485	5	19287758	0.261507	0.0117588	378923	0.00156171	22.344
	rs1758695	T	G	0.0511	0.5681	9	94165889	0.0115	8.85e-06	14732	T	G	-0.00223481	0.541216	9	91403607	0.800064	0.00882401	378923	0.00133845	19.7418
	rs182152471	T	C	0.1861	0.028	16	1803589	0.0385	1.34e-06	13667	T	C	-0.0120126	0.0426441	16	1753588	0.581558	0.0217971	378923	0.0017067	23.3619
	rs192119373	T	G	0.6177	0.0057	1	3823464	0.1287	1.59e-06	8829	T	G	-0.278988	0.000116962	1	3906900	0.558101	0.476361	378923	0.00260229	23.0303
	rs2535260	C	G	0.0642	0.8128	6	29628883	0.0144	8.26e-06	14735	C	G	-0.0109261	0.883743	6	29661106	0.42297	0.0136358	378923	0.00134713	19.874
	rs3184504	T	C	0.1008	0.4744	12	111884608	0.013	8.92e-15	11784	T	C	0.0157126	0.407369	12	111446804	0.0779076	0.0089126	378923	0.00507612	60.1119
	rs34965575	A	AG	-0.0784	0.1671	6	3254080	0.0175	7.46e-06	11334	A	AG	-0.010931	0.133162	6	3253846	0.398644	0.0129507	378923	0.00176768	20.0669
	rs35435997	A	G	0.0915	0.1125	2	242665455	0.02	4.76e-06	12791	A	G	-0.0298086	0.0999277	2	241726040	0.0430953	0.0147364	378923	0.00163368	20.9274
	rs368022534	A	G	0.1686	0.9563	11	102612924	0.0371	5.51e-06	9256	A	G	0.00752965	0.937173	11	102742193	0.676619	0.0180532	378923	0.00222626	20.6478
	rs4241577	A	C	-0.1419	0.2629	4	76930776	0.0128	1.47e-28	14724	A	C	-0.00260688	0.280133	4	76009623	0.78944	0.00976218	378923	0.00827769	122.881
	rs4888966	C	G	-0.157	0.9683	16	79431853	0.0343	4.71e-06	14287	C	G	-0.0250064	0.968205	16	79397956	0.316168	0.0249474	378923	0.00146431	20.9484
	rs58524610	T	G	0.223	0.0204	12	11768143	0.0491	5.58e-06	14287	T	G	0.000580963	0.00300064	12	11615209	0.994107	0.0786617	378923	0.00144171	20.6246
	rs61875680	A	G	-0.0758	0.1611	10	107966626	0.0158	1.61e-06	14287	A	G	-0.0331996	0.167771	10	106206868	0.00506034	0.0118436	378923	0.00160836	23.0125
	rs62200304	A	C	-0.115	0.9336	20	20119931	0.0244	2.44e-06	14287	A	C	-0.00638274	0.958335	20	20139287	0.769635	0.0217951	378923	0.00155239	22.2103
	rs62272916	A	G	-0.0834	0.1182	3	151541803	0.0176	2.15e-06	14710	A	G	-0.00914385	0.133446	3	151824015	0.480428	0.0129587	378923	0.00152416	22.4516
	rs6548432	A	G	-0.0514	0.4276	3	76525063	0.0114	6.52e-06	14724	A	G	0.0123004	0.36087	3	76475912	0.178571	0.00914416	378923	0.00137877	20.3263
	rs656739	A	G	0.0562	0.6566	7	29049949	0.0119	2.33e-06	14735	A	G	-0.0159816	0.600547	7	29010333	0.073355	0.00892523	378923	0.00151137	22.3008
	rs6586167	T	G	-0.052	0.5056	10	90756146	0.0114	5.08e-06	14735	T	G	0.0035316	0.542937	10	88996389	0.688113	0.00879782	378923	0.00141005	20.8036
	rs7149776	A	T	-0.0574	0.5236	14	74739091	0.0115	6e-07	14286	A	T	-0.00659763	0.54287	14	74272388	0.454336	0.00881792	378923	0.00174085	24.9096
	rs72991127	C	G	-0.0583	0.264	2	236906094	0.0131	8.57e-06	14287	C	G	0.00772755	0.311701	2	235997450	0.415329	0.00948687	378923	0.00138437	19.8031
	rs73194812	A	G	0.1821	0.9758	21	18734554	0.0391	3.2e-06	14730	A	G	-0.0279778	0.972838	21	17362235	0.304039	0.0272208	378923	0.00147036	21.6874
	rs73606147	A	C	0.2792	0.0133	20	2538467	0.059	2.22e-06	13379	A	C	0.0618311	0.00851921	20	2557821	0.1973	0.0479577	378923	0.001671	22.3904
	rs7429588	T	C	0.0592	0.706	3	46835250	0.0134	9.97e-06	14285	T	C	-0.00706992	0.765646	3	46793760	0.500621	0.0104971	378923	0.00136446	19.5152
	rs74956615	A	T	-0.1309	0.049	19	10427721	0.0286	4.72e-06	13662	A	T	-0.00777847	0.0348484	19	10317045	0.743178	0.0237404	378923	0.00153097	20.9452
	rs75525140	C	G	-0.2062	0.9819	18	28624793	0.0465	9.23e-06	14725	C	G	0.0533707	0.985242	18	31044827	0.142962	0.0364343	378923	0.00133363	19.6613
	rs7600322	T	C	0.057	0.5214	2	204754353	0.0118	1.36e-06	13849	T	C	-0.00544121	0.63721	2	203889630	0.549775	0.00909753	378923	0.00168204	23.3304
	rs783149	A	C	-0.0805	0.1958	6	161088918	0.0144	2.27e-08	14287	A	C	-0.000946983	0.176292	6	160667886	0.934577	0.0115363	378923	0.00218261	31.2468
	rs79551873	T	C	0.0533	0.3563	2	231423737	0.0119	7.5e-06	14287	T	C	-0.0116853	0.334141	2	230559022	0.208387	0.00928866	378923	0.0014022	20.0586
	rs80348644	T	C	0.1546	0.0336	4	160574480	0.0332	3.21e-06	14734	T	C	-0.0122207	0.0350003	4	159653328	0.60399	0.0235616	378923	0.00146955	21.6812
	rs9366778	A	G	-0.0605	0.4075	6	31269173	0.0115	1.43e-07	14735	A	G	-0.00253042	0.502334	6	31301396	0.772711	0.00876093	378923	0.00187478	27.673
Delta and Notch-like epidermal growth factor-related receptor levels	rs10191831	T	C	-0.0591	0.4361	2	41864408	0.0125	2.27e-06	12403	T	C	0.00942808	0.553138	2	41637268	0.284734	0.00881339	378923	0.00179906	22.3504
	rs10892466	C	G	0.0808	0.1236	11	119661317	0.0175	3.89e-06	14732	C	G	0.00582421	0.11534	11	119790608	0.671808	0.0137471	378923	0.00144496	21.3151
	rs1133851	A	G	-0.0664	0.2533	18	3722038	0.0142	2.92e-06	14286	A	G	0.0174124	0.232074	18	3722038	0.0973935	0.0105044	378923	0.00152822	21.8624
	rs116179073	T	C	-0.2481	0.0138	12	31458615	0.0537	3.84e-06	13800	T	C	0.130545	0.00485476	12	31305681	0.0420001	0.0641965	378923	0.00154438	21.3423
	rs116540722	A	G	-0.1726	0.0313	2	168312525	0.0381	5.89e-06	14735	A	G	0.017384	0.0569713	2	167456015	0.364442	0.0191679	378923	0.00139084	20.5198
	rs116794986	A	G	0.2476	0.9884	3	99306038	0.0554	7.85e-06	14735	A	G	-0.0127641	0.974708	3	99587194	0.649616	0.0280965	378923	0.00135376	19.9721
	rs116927267	A	G	-0.1742	0.0257	20	4054373	0.0389	7.53e-06	14734	A	G	-0.0211716	0.0235137	20	4073726	0.468042	0.0291753	378923	0.00135921	20.0511
	rs11725578	C	G	-0.0584	0.697	4	160466825	0.0128	5.05e-06	14287	C	G	0.00758821	0.715047	4	159545673	0.435172	0.00972383	378923	0.0014549	20.8135
	rs117343254	C	G	-0.1281	0.942	7	152385669	0.0274	2.94e-06	14287	C	G	0.0165576	0.924998	7	152688584	0.326632	0.0168797	378923	0.00152754	21.8543
	rs13107325	T	C	0.1066	0.0697	4	103188709	0.0233	4.76e-06	14732	T	C	0.0376947	0.0140495	4	102267552	0.304387	0.0367012	378923	0.00141881	20.9288
	rs194746	T	C	0.0528	0.4849	14	69282887	0.0112	2.43e-06	14723	T	C	-0.00966588	0.510784	14	68816170	0.269311	0.00875017	378923	0.00150723	22.2215
	rs207671	A	G	0.1016	0.5359	2	230256586	0.0117	3.83e-18	14287	A	G	0.00370969	0.577877	2	229391870	0.67691	0.00890289	378923	0.00525035	75.3971
	rs2837988	A	C	0.0576	0.3578	21	42619544	0.0118	1.05e-06	14733	A	C	0.0187153	0.324796	21	41247617	0.0456825	0.00936557	378923	0.00161469	23.8244
	rs28689968	T	C	0.0918	0.1074	17	47247257	0.0184	6.07e-07	14733	T	C	0.00476572	0.164213	17	49169895	0.687508	0.011848	378923	0.00168665	24.888
	rs35032874	T	G	0.132	0.7027	2	230309360	0.0132	1.52e-23	14287	T	G	0.0163336	0.674878	2	229444644	0.081954	0.00939006	378923	0.00695072	99.986
	rs35107184	T	G	0.0586	0.4047	2	113834459	0.013	6.55e-06	11759	T	G	0.000492216	0.427051	2	113076882	0.955779	0.00887656	378923	0.001725	20.3158
	rs62193248	A	T	0.213	0.6507	2	230596917	0.0123	3.5e-67	14287	A	T	0.000812677	0.716053	2	229732201	0.933395	0.00972407	378923	0.0205583	299.839
	rs62253189	A	G	-0.108	0.9404	3	69959680	0.0244	9.59e-06	14718	A	G	0.00127347	0.939202	3	69910529	0.944562	0.0183136	378923	0.00132936	19.5888
	rs6517655	C	G	0.0757	0.289	21	42536246	0.0129	4.41e-09	14287	C	G	0.00771864	0.280884	21	41164319	0.428411	0.00974682	378923	0.00240451	34.4312
	rs7123587	A	C	-0.0552	0.6266	11	1681922	0.0124	8.52e-06	13222	A	C	0.00461473	0.671735	11	1660692	0.621767	0.00935392	378923	0.00149654	19.8139
	rs74890918	A	G	0.2266	0.0157	6	32953148	0.0502	6.36e-06	14287	A	G	0.00443833	0.00845832	6	32985371	0.925874	0.0477046	378923	0.00142414	20.3728
	rs75685422	T	C	0.0879	0.1139	14	95752666	0.0186	2.29e-06	14287	T	C	-0.0218253	0.0868523	14	95286329	0.160629	0.0155566	378923	0.00156075	22.3301
	rs77209370	A	C	0.1346	0.9589	9	113330834	0.0298	6.28e-06	14231	A	C	0.00253939	0.980216	9	110568554	0.935479	0.0313686	378923	0.00143153	20.3984
	rs773112	T	C	0.0566	0.3128	12	56375881	0.0125	5.95e-06	14287	T	C	-0.0231182	0.301745	12	55982097	0.0156592	0.00956579	378923	0.00143301	20.4999
	rs7809355	A	C	-0.0734	0.1553	7	25386238	0.0164	7.62e-06	14287	A	C	-0.00106054	0.141501	7	25346619	0.933003	0.0126153	378923	0.00140009	20.0283
	rs9289590	T	C	-0.0652	0.7033	3	139639117	0.0142	4.4e-06	12404	T	C	0.0186007	0.755453	3	139920275	0.0673163	0.0101668	378923	0.00169676	21.0789
	rs9597690	A	G	-0.0531	0.646	13	58788135	0.0118	6.8e-06	14720	A	G	0.0104971	0.673997	13	58214001	0.262258	0.00936349	378923	0.00137379	20.2472
	rs9967959	T	G	0.0718	0.1718	21	28101979	0.0152	2.32e-06	14731	T	G	0.00885789	0.160615	21	26729660	0.459629	0.0119789	378923	0.00151242	22.3102
Protein S100-A12 levels	rs112956934	T	C	0.1884	0.0246	12	96571503	0.0407	3.67e-06	14737	T	C	-0.00842968	0.031487	12	96177725	0.736675	0.0250689	378923	0.00145189	21.4247
	rs112988802	T	C	-0.1396	0.9492	14	59990514	0.0293	1.89e-06	12851	T	C	-0.00666143	0.974123	14	59523796	0.809493	0.0276316	378923	0.00176332	22.697
	rs113955692	T	C	0.1621	0.0315	16	79653201	0.0366	9.47e-06	14295	T	G	-0.247765	0.00192085	16	79619304	0.0185183	0.105204	378923	0.00137033	19.613
	rs117923478	T	C	0.1795	0.9721	7	81211709	0.0395	5.51e-06	14295	T	C	-0.0139322	0.946643	7	81582393	0.483252	0.0198724	378923	0.00144253	20.6478
	rs13384799	T	C	-0.0622	0.7266	2	125135589	0.0133	2.92e-06	14295	T	C	-0.012952	0.664105	2	124378012	0.162986	0.00928394	378923	0.00152767	21.8684
	rs140298956	A	C	-0.2114	0.0217	5	39597187	0.0467	5.99e-06	14295	A	C	-0.0213304	0.00494602	5	39597085	0.734773	0.0629616	378923	0.00143143	20.4887
	rs147302029	A	G	0.1806	0.0379	16	4602209	0.0345	1.65e-07	13649	A	G	0.0523988	0.0358749	16	4552208	0.0258095	0.0235071	378923	0.00200367	27.3989
	rs150015576	A	C	0.194	0.0217	3	174824333	0.0423	4.51e-06	14740	A	C	0.0186387	0.0402746	3	175106543	0.402306	0.0222549	378923	0.00142497	21.0312
	rs150886675	A	G	-0.411	0.0085	2	227300526	0.0911	6.44e-06	9876	A	G	-0.0132424	0.0143431	2	226435810	0.722788	0.0373303	378923	0.0020567	20.3497
	rs17325940	T	C	-0.0784	0.8611	3	60071129	0.0174	6.61e-06	14735	T	C	-0.00154616	0.820042	3	60085403	0.892353	0.0114254	378923	0.0013759	20.299
	rs174344	A	G	0.0617	0.6296	22	18032226	0.0125	7.97e-07	14295	A	G	-0.00783524	0.678187	22	17552541	0.404703	0.00940321	378923	0.00170148	24.3607
	rs1846881	A	G	-0.0737	0.1925	4	16409999	0.0165	7.94e-06	12212	A	G	0.00918269	0.175032	4	16408376	0.427538	0.0115737	378923	0.00163107	19.9478
	rs191808657	A	C	0.3059	0.983	7	75133433	0.0665	4.22e-06	12412	A	C	0.00894079	0.993294	7	75504109	0.869771	0.0545337	378923	0.0017019	21.1566
	rs2056031	T	C	-0.0604	0.613	4	12920594	0.0119	3.86e-07	14739	T	G	0.636482	0.000182442	4	12918970	0.110241	0.398521	378923	0.00174483	25.7585
	rs2425640	A	G	-0.0583	0.3511	20	43028037	0.0123	2.14e-06	14741	A	G	-0.00318037	0.388707	20	44399397	0.724426	0.00902103	378923	0.00152173	22.463
	rs2742666	T	C	0.0629	0.4364	1	3058233	0.0138	5.17e-06	11348	T	C	0.0010215	0.399744	1	3141669	0.909714	0.00900806	378923	0.00182738	20.7714
	rs2946493	T	C	0.0664	0.7902	8	12823671	0.0148	7.24e-06	14295	T	C	-0.00220244	0.802786	8	12966162	0.842325	0.0110719	378923	0.0014061	20.1257
	rs3014874	A	G	-0.1726	0.2623	1	153337943	0.0137	2.15e-36	14294	A	G	0.00335538	0.253141	1	153365467	0.738989	0.0100704	378923	0.0109822	158.701
	rs3802266	A	G	0.0555	0.5633	8	123985708	0.0118	2.56e-06	14740	A	G	-0.00463059	0.607335	8	122973468	0.606268	0.00898435	378923	0.00149856	22.1189
	rs55783131	T	C	0.2064	0.0239	22	17406250	0.0425	1.19e-06	14728	T	C	-0.0523958	0.0288054	22	16925360	0.0437683	0.0259861	378923	0.00159883	23.5821
	rs56268787	T	C	-0.0936	0.0955	3	152573197	0.0203	4.01e-06	14737	T	C	-0.0226568	0.0659246	3	152855408	0.198006	0.0176009	378923	0.00144054	21.2569
	rs59538998	C	G	-0.1188	0.0622	1	245480237	0.0258	4.13e-06	14295	C	G	-0.00863424	0.070373	1	245316935	0.617577	0.0172931	378923	0.00148104	21.1998
	rs61742155	A	C	0.0805	0.129	18	3896518	0.018	7.74e-06	14729	A	C	-0.00371963	0.196903	18	3896518	0.737126	0.0110815	378923	0.00135608	19.9981
	rs61803119	T	G	0.1501	0.1069	1	153390202	0.0194	1.02e-14	14295	T	G	-0.014895	0.0861382	1	153417726	0.34202	0.0156759	378923	0.00417022	59.8545
	rs71301751	G	GT	0.0667	0.5473	2	142499805	0.0138	1.34e-06	10894	G	GT	-0.022955	0.574035	2	141742236	0.00994649	0.00890528	378923	0.00213981	23.3568
	rs78800546	A	G	-0.2529	0.0156	11	31879143	0.0534	2.18e-06	14295	A	G	0.0955193	0.00711444	11	31857597	0.0678782	0.0523161	378923	0.00156657	22.4261
Fibroblast growth factor 19 levels	rs10777251	A	G	-0.0767	0.1923	12	91080475	0.0166	3.83e-06	12411	A	G	0.0238052	0.202391	12	90686698	0.0289175	0.0108968	378923	0.0017172	21.3454
	rs111914842	T	C	-0.1634	0.0368	22	46332463	0.0362	6.37e-06	13667	T	C	0.0786903	0.0137296	22	45936583	0.0368697	0.0377012	378923	0.00148856	20.3715
	rs112126444	A	G	-0.0927	0.1012	3	132162249	0.0199	3.19e-06	14735	A	G	0.0421627	0.0906208	3	132443405	0.0055538	0.0152046	378923	0.0014705	21.6967
	rs11244038	C	G	0.1199	0.0898	9	136095770	0.0247	1.21e-06	11786	C	G	0.0194567	0.120089	9	133220383	0.148077	0.0134522	378923	0.00199531	23.5598
	rs117398067	T	C	0.2583	0.0178	15	59188192	0.0564	4.65e-06	14744	T	C	-0.0258005	0.0295546	15	58895993	0.322072	0.0260556	378923	0.00142055	20.9716
	rs117438391	T	C	-0.2079	0.0225	14	38084604	0.0466	8.14e-06	13868	T	C	-0.00223068	0.0093273	14	37615399	0.961532	0.04625	378923	0.00143318	19.901
	rs12110436	T	C	-0.136	0.0418	6	168606201	0.0297	4.67e-06	14743	T	C	0.0028287	0.0433382	6	168205521	0.895391	0.0215133	378923	0.00142024	20.9655
	rs12342925	A	T	-0.1352	0.0429	9	82082569	0.0299	6.13e-06	14744	A	T	-0.0663598	0.0209869	9	79467654	0.0288669	0.0303665	378923	0.00138482	20.4434
	rs12407505	A	G	-0.1614	0.9664	1	85295202	0.0352	4.53e-06	14735	A	G	-0.0236532	0.987674	1	84829519	0.552833	0.0398523	378923	0.00142479	21.0215
	rs12520287	T	C	-0.1014	0.9175	5	54847098	0.0221	4.47e-06	14296	T	C	0.00682528	0.884948	5	55551270	0.620295	0.0137764	378923	0.00147041	21.049
	rs13103023	A	G	0.0837	0.3415	4	39457617	0.0124	1.48e-11	14296	A	G	-0.00711083	0.373521	4	39455997	0.431404	0.00903776	378923	0.00317696	45.5561
	rs141140791	T	C	-0.1293	0.0497	10	61186227	0.0286	6.16e-06	14733	T	C	0.0201146	0.0393678	10	59426469	0.368876	0.0223849	378923	0.00138539	20.4365
	rs141949743	A	AT	-0.1207	0.93	6	139955012	0.0268	6.68e-06	11338	A	AT	0.00441699	0.92209	6	139633875	0.78753	0.0163884	378923	0.0017858	20.28
	rs142067135	A	G	-0.2295	0.0198	12	76644195	0.0492	3.09e-06	13809	A	G	0.175784	0.00610984	12	76250415	0.0013694	0.054915	378923	0.00157322	21.7557
	rs142585344	A	G	0.2133	0.0218	2	32584586	0.0482	9.63e-06	13809	A	G	0.0212164	0.006359	2	32359518	0.704614	0.0559653	378923	0.00141615	19.5805
	rs145274424	T	C	0.1992	0.9777	7	17445553	0.0421	2.23e-06	14735	T	C	0.049111	0.984823	7	17405929	0.166795	0.0355214	378923	0.00151707	22.3849
	rs145434248	A	G	-0.1442	0.0425	14	64892172	0.0323	8.03e-06	14296	A	G	-0.0238246	0.0393129	14	64425454	0.292812	0.0226476	378923	0.00139221	19.928
	rs147710009	A	AT	-0.2986	0.9886	3	77503817	0.0668	7.82e-06	11337	A	AT	-0.0353887	0.987132	3	77454666	0.36769	0.0392855	378923	0.0017594	19.9779
	rs1671812	T	C	0.0621	0.6316	11	114495920	0.0132	2.54e-06	12412	T	C	0.00166158	0.703101	11	114625198	0.862306	0.00958023	378923	0.00178	22.1292
	rs17326790	T	C	0.2161	0.0209	13	85357827	0.0471	4.47e-06	14741	T	C	-0.0125719	0.0237688	13	84783692	0.664289	0.0289677	378923	0.001426	21.0479
	rs191522330	T	C	0.2325	0.9812	11	5610048	0.0488	1.89e-06	14738	T	C	-0.0487084	0.962906	11	5588818	0.039657	0.0236758	378923	0.0015378	22.6959
	rs2306969	A	G	0.0674	0.2338	19	5851801	0.0141	1.75e-06	14739	A	G	-0.0108244	0.214602	19	5851790	0.311267	0.0106901	378923	0.00154789	22.8467
	rs2906655	T	C	-0.0623	0.2503	7	101569302	0.0135	3.93e-06	14743	T	C	0.011968	0.196696	7	101926022	0.278126	0.0110351	378923	0.00144243	21.2936
	rs35836706	A	G	0.2151	0.0203	9	84435749	0.0456	2.39e-06	14734	A	G	-0.0524074	0.0267824	9	81820834	0.0547381	0.027282	378923	0.00150791	22.2481
	rs3846346	T	G	0.1372	0.0459	4	27730465	0.0305	6.85e-06	14729	T	G	0.0137738	0.0378748	4	27728843	0.549574	0.0230177	378923	0.00137195	20.2325
	rs4483036	A	C	-0.0675	0.2516	6	8777463	0.0148	5.1e-06	12412	A	C	0.0211121	0.162673	6	8777230	0.0749981	0.0118575	378923	0.00167307	20.7976
	rs516246	T	C	-0.1661	0.445	19	49206172	0.0118	5.31e-45	14744	T	C	-0.00408552	0.374593	19	48702915	0.651414	0.0090428	378923	0.0132606	198.115
	rs7005978	A	G	-0.1055	0.3458	8	59382715	0.0123	9.72e-18	14744	A	G	0.0100214	0.384576	8	58470156	0.266167	0.00901258	378923	0.00496498	73.559
	rs75715636	A	G	0.0838	0.1237	3	7913293	0.0187	7.42e-06	14296	A	G	-0.0256135	0.127145	3	7871606	0.0507715	0.0131122	378923	0.00140275	20.0791
	rs76708593	T	C	0.1024	0.9158	12	108147245	0.0222	3.98e-06	14296	T	C	-0.00345158	0.893934	12	107753468	0.809394	0.0143096	378923	0.00148605	21.2732
	rs79110990	A	G	0.073	0.1762	9	18148302	0.0156	2.88e-06	14295	A	G	0.0152734	0.200058	9	18148304	0.163817	0.0109695	378923	0.00152949	21.8945
	rs80023023	A	G	-0.2706	0.0119	12	20656675	0.0607	8.27e-06	12935	A	G	0.054031	0.00563079	12	20503741	0.357404	0.0587088	378923	0.00153407	19.8706
	rs834971	A	G	-0.0614	0.3002	1	100098055	0.0128	1.61e-06	14728	A	G	-0.0100731	0.286079	1	99632499	0.298391	0.00968671	378923	0.00155989	23.0069
Fibroblast growth factor 21 levels	rs10495032	T	G	-0.1557	0.0383	1	216837226	0.0318	9.77e-07	14720	T	G	0.0122902	0.0719677	1	216663884	0.4702	0.0170188	378923	0.00162595	23.9698
	rs12290350	T	C	-0.0689	0.2168	11	76480255	0.0145	2.02e-06	14295	T	C	-0.0170407	0.178416	11	76769211	0.135763	0.0114232	378923	0.001577	22.5757
	rs12532101	T	C	0.0659	0.203	7	1194526	0.0149	9.74e-06	14295	T	C	0.0189121	0.24515	7	1154890	0.0636444	0.0101971	378923	0.00136653	19.5586
	rs1260326	T	C	0.1323	0.3977	2	27730940	0.0119	1.03e-28	14730	T	C	0.0104148	0.349777	2	27508073	0.258008	0.00920758	378923	0.00832135	123.585
	rs13062487	A	G	0.0571	0.3387	3	71944243	0.0126	5.85e-06	14295	A	G	-0.00273685	0.274689	3	71895092	0.780982	0.00984341	378923	0.00143458	20.5338
	rs13229619	A	G	-0.1609	0.1297	7	73030175	0.0176	6.13e-20	14743	A	G	-0.00151822	0.127813	7	73615845	0.907557	0.0130745	378923	0.00563697	83.5657
	rs142603673	T	C	-0.2352	0.0232	21	33860969	0.0455	2.35e-07	14252	T	C	-0.0643661	0.00847937	21	32488659	0.188218	0.0489153	378923	0.00187138	26.7172
	rs145127946	A	G	-0.1747	0.037	1	203746507	0.036	1.22e-06	14295	A	G	-0.0311616	0.00775329	1	203777379	0.542193	0.0511266	378923	0.00164468	23.5462
	rs145319387	G	GT	-0.0756	0.769	1	188302601	0.0162	3.06e-06	10893	G	GT	-0.00529047	0.685683	1	188333470	0.575477	0.00944721	378923	0.00199526	21.7738
	rs149561599	T	G	0.1978	0.9786	22	20883740	0.0444	8.39e-06	13869	T	G	0.0621011	0.993677	22	20529453	0.261282	0.0552813	378923	0.00142896	19.8438
	rs17284047	T	C	-0.2149	0.9794	3	100519020	0.0479	7.24e-06	14743	T	C	0.0045179	0.992561	3	100800176	0.929672	0.0511901	378923	0.0013634	20.1253
	rs188758663	A	G	-0.3801	0.0104	10	127847758	0.0749	3.88e-07	11668	A	G	-0.0494264	0.00504157	10	126159189	0.438714	0.0638281	378923	0.00220231	25.7488
	rs2429473	A	C	-0.0812	0.795	12	47198899	0.0147	3.32e-08	14295	A	C	0.00268404	0.808216	12	46805116	0.809136	0.0111122	378923	0.00212994	30.5082
	rs35852631	C	G	-0.0608	0.2555	5	107955452	0.0135	6.68e-06	14730	C	G	0.00362188	0.207879	5	108619751	0.738083	0.0108312	378923	0.00137512	20.2806
	rs4700382	T	C	-0.063	0.2698	5	55882435	0.0136	3.62e-06	14295	T	C	0.0297499	0.270827	5	56586608	0.00260387	0.0098804	378923	0.00149888	21.4557
	rs60277384	T	C	-0.0881	0.8922	5	84356011	0.019	3.54e-06	14742	T	C	0.00173886	0.850547	5	85060193	0.888462	0.0123983	378923	0.00145631	21.4974
	rs7012637	A	G	-0.0605	0.4812	8	9173209	0.012	4.61e-07	14295	A	G	0.00684723	0.509072	8	9315699	0.436119	0.00879244	378923	0.00177498	25.4148
	rs7083293	C	G	-0.0595	0.5772	10	11862075	0.0134	8.98e-06	12412	C	G	-0.0225225	0.596758	10	11820076	0.0120584	0.00897156	378923	0.00158596	19.7131
	rs72965996	A	G	-0.2215	0.031	18	72826607	0.0444	6.08e-07	13808	A	G	-0.0104	0.0208647	18	75114651	0.740152	0.0313582	378923	0.00179916	24.8839
	rs7442192	A	G	0.0619	0.7357	4	45023201	0.0138	7.27e-06	14295	A	G	-0.0148755	0.748703	4	45021184	0.1414	0.0101153	378923	0.00140549	20.117
	rs7610704	T	C	-0.0568	0.4644	3	11689679	0.012	2.21e-06	14295	T	C	0.00390483	0.526602	3	11648205	0.656865	0.00878978	378923	0.00156484	22.4013
	rs79789860	T	C	-0.2003	0.0209	7	114309511	0.0448	7.79e-06	14729	T	C	-0.0317096	0.0283358	7	114669456	0.236217	0.0267706	378923	0.00135533	19.987
	rs8191009	A	G	0.0678	0.1998	8	30545827	0.0151	7.12e-06	14295	A	G	0.00975996	0.229343	8	30688310	0.350808	0.0104606	378923	0.00140835	20.1579
	rs838131	A	C	0.1627	0.501	19	49260677	0.013	6.15e-36	14294	A	C	-0.0129983	0.429858	19	48757420	0.142512	0.00886351	378923	0.0108393	156.613
	rs9974115	A	C	0.0758	0.8308	21	37867322	0.0169	7.28e-06	14295	A	C	0.00293148	0.837462	21	36495024	0.807449	0.0120281	378923	0.0014053	20.1143
Fibroblast growth factor 23 levels	rs10737349	A	G	0.0746	0.1462	1	180583036	0.0167	7.93e-06	14286	A	G	0.00646189	0.125165	1	180613900	0.624433	0.0131989	378923	0.00139485	19.9519
	rs11150539	T	C	-0.056	0.4938	16	83137317	0.0119	2.53e-06	14287	T	C	0.00622019	0.508141	16	83103712	0.478443	0.00877556	378923	0.00154763	22.1422
	rs117963256	A	T	-0.291	0.0117	8	19386357	0.0653	8.34e-06	12304	A	T	0.0427348	0.00685671	8	19528846	0.430342	0.0541904	378923	0.00161144	19.8559
	rs118177380	A	G	0.2362	0.0187	11	106531034	0.0507	3.18e-06	14287	A	G	0.0355107	0.00898741	11	106660308	0.434616	0.0454499	378923	0.00151685	21.7012
	rs11930290	A	T	-0.1845	0.9748	4	124325226	0.0389	2.11e-06	12848	A	T	0.0276909	0.986518	4	123404071	0.461832	0.0376319	378923	0.00174783	22.4919
	rs12195292	A	G	-0.0768	0.8634	6	81343345	0.0166	3.72e-06	14710	A	G	0.00207447	0.866996	6	80633628	0.872284	0.0129043	378923	0.00145299	21.4016
	rs138865481	A	G	-0.2386	0.0154	1	205812500	0.0534	7.89e-06	13800	A	G	-0.0278511	0.0140135	1	205843372	0.45949	0.0376526	378923	0.00144461	19.9616
	rs145628723	A	G	0.1957	0.022	13	103962376	0.0437	7.53e-06	14238	A	G	0.00251272	0.0173273	13	103310026	0.940795	0.0338319	378923	0.00140656	20.052
	rs181409232	A	C	-0.2224	0.0191	6	31175118	0.0479	3.43e-06	12846	A	C	-0.0076136	0.0146464	6	31207341	0.834715	0.0364884	378923	0.00167534	21.5542
	rs200350335	T	TTA	0.2262	0.9785	14	102593982	0.0467	1.27e-06	10852	T	TTA	-0.000215303	0.995426	14	102127645	0.997301	0.0636447	378923	0.00215727	23.4569
	rs2825747	A	G	0.0693	0.8386	21	21059864	0.0153	5.91e-06	14735	A	G	0.00941028	0.821311	21	19687550	0.410801	0.0114413	378923	0.00139037	20.5128
	rs33921462	A	G	-0.0653	0.2766	5	176814656	0.0135	1.32e-06	14287	A	G	0.0105968	0.35316	5	177387655	0.248965	0.00919172	378923	0.00163496	23.3937
	rs34551523	A	G	0.1704	0.0295	5	146629145	0.0348	9.75e-07	14730	A	G	0.0545458	0.0305595	5	147249582	0.0333718	0.0256375	378923	0.00162507	23.973
	rs368215473	A	G	0.1228	0.0941	22	18002038	0.0257	1.77e-06	9397	A	G	-0.0127465	0.0720895	22	17523010	0.45181	0.0169411	378923	0.00242375	22.8264
	rs370203222	C	G	0.1059	0.1002	7	12540548	0.0222	1.84e-06	11759	C	G	-0.00505132	0.138481	7	12500922	0.692708	0.0127822	378923	0.00193142	22.7516
	rs3811621	C	G	0.1163	0.2897	2	190446541	0.0131	6.82e-19	14286	C	G	0.0194458	0.29493	2	189581815	0.0423985	0.00958115	378923	0.00548677	78.8054
	rs4730018	A	C	0.0936	0.9039	7	104141309	0.0206	5.53e-06	14287	A	C	-0.00963012	0.896967	7	104500861	0.507137	0.0145184	378923	0.00144294	20.6422
	rs4958089	T	C	0.0513	0.4217	5	132484429	0.0115	8.16e-06	14735	T	C	-0.0120066	0.413858	5	133148737	0.176858	0.00889054	378923	0.00134866	19.8967
	rs57479285	T	C	0.4343	0.0113	11	111082782	0.0981	9.55e-06	7424	T	C	0.0166014	0.00894522	11	111212058	0.729871	0.0480787	378923	0.00263305	19.5941
	rs6127099	A	T	0.0907	0.706	20	52731402	0.0134	1.3e-11	14287	A	T	-0.000229666	0.730441	20	54114863	0.981523	0.0099168	378923	0.00319649	45.8083
	rs62307586	T	G	-0.0552	0.2859	4	61224008	0.0124	8.52e-06	14735	T	G	0.00290465	0.322563	4	60358290	0.756202	0.00935561	378923	0.00134308	19.8142
	rs671205	T	C	0.0708	0.7502	1	146522722	0.0136	1.93e-07	14287	T	C	0.00275945	0.718884	1	147051160	0.777315	0.00975694	378923	0.00189332	27.0974
	rs6753743	T	G	0.0941	0.8733	2	121962947	0.0185	3.65e-07	14287	T	G	-0.0207027	0.902899	2	121205371	0.161614	0.0147912	378923	0.00180763	25.8687
	rs72720704	T	C	0.0725	0.8402	1	176974037	0.0161	6.7e-06	14287	T	C	-0.00114883	0.806899	1	177004901	0.917614	0.0111063	378923	0.00141732	20.2751
	rs75271339	A	T	-0.415	0.0141	11	115871001	0.089	3.12e-06	9947	A	T	0.0568946	0.0346861	11	116000283	0.0191461	0.0242862	378923	0.0021811	21.7385
	rs794007	T	C	0.0685	0.2406	4	40142535	0.0144	1.97e-06	12844	T	C	-0.00233014	0.215359	4	40140915	0.827925	0.01072	378923	0.0017587	22.625
	rs9859317	A	G	-0.0549	0.3489	3	64683150	0.0124	9.54e-06	14287	A	G	-0.0120211	0.360337	3	64697474	0.18888	0.00914915	378923	0.00137014	19.5993
	rs9950230	C	G	-0.0559	0.7034	18	56254394	0.0123	5.5e-06	14726	C	G	-0.00326404	0.686292	18	58587162	0.729794	0.00945006	378923	0.00140062	20.6516
Fibroblast growth factor 5 levels	rs112790107	A	G	0.509	0.006	12	48680454	0.1062	1.64e-06	9845	A	G	-0.000983492	0.0272346	12	48286671	0.970927	0.0269852	378923	0.00232787	22.9667
	rs1458038	T	C	0.5159	0.3173	4	81164723	0.0126	1e-200	11788	T	C	-0.00317275	0.346132	4	80243569	0.730947	0.00922669	378923	0.124509	1676.16
	rs305897	T	C	0.1185	0.0828	6	39710570	0.0249	1.95e-06	11341	T	C	0.00434864	0.070523	6	39742794	0.799124	0.0170882	378923	0.00199306	22.6444
	rs3796603	C	G	0.1625	0.9344	4	81189504	0.0284	1.05e-08	11784	C	G	-0.0262417	0.924692	4	80268350	0.114926	0.0166463	378923	0.00277059	32.7338
	rs4326078	A	C	-0.0728	0.2193	4	70058335	0.015	1.21e-06	11789	A	C	-0.000964382	0.214436	4	69192617	0.927954	0.0106657	378923	0.00199405	23.5508
	rs56391958	A	G	-0.1197	0.0816	16	62005709	0.0249	1.53e-06	11341	A	G	0.0069349	0.0853108	16	61971805	0.659608	0.0157449	378923	0.00203355	23.1054
	rs73212350	A	G	0.0826	0.8353	13	62081113	0.0169	1.02e-06	11787	A	G	-0.0167677	0.835813	13	61506980	0.156434	0.0118319	378923	0.00202257	23.8843
	rs75936934	A	G	-0.3522	0.0174	4	81544248	0.0524	1.8e-11	11302	A	G	-0.0277767	0.011792	4	80623094	0.498187	0.0410082	378923	0.00398133	45.1689
Fms-related tyrosine kinase 3 ligand levels	rs10164255	T	G	0.0556	0.408	18	70532840	0.0121	4.33e-06	14729	T	G	-0.00191938	0.449331	18	72865605	0.828681	0.00886985	378923	0.00143147	21.1115
	rs11212636	A	G	-0.0772	0.4171	11	108311965	0.0117	4.16e-11	14723	A	G	-0.014961	0.395307	11	108441238	0.0944757	0.00894667	378923	0.00294839	43.5315
	rs112538528	A	C	-0.2426	0.9835	1	236377861	0.0547	9.2e-06	13305	A	C	0.011203	0.977767	1	236214561	0.705633	0.0296588	378923	0.00147622	19.6672
	rs113877570	A	G	-0.1207	0.0513	2	36270546	0.0266	5.69e-06	14729	A	G	0.0288997	0.0223677	2	36043403	0.32788	0.0295379	378923	0.00139595	20.587
	rs117040659	T	C	0.3667	0.0086	8	29348124	0.0815	6.81e-06	14286	T	C	0.0785858	0.00404314	8	29490607	0.257135	0.0693492	378923	0.00141508	20.2416
	rs11961049	A	G	0.1031	0.0686	6	155496339	0.0232	8.83e-06	14724	A	G	0.00726359	0.0395213	6	155175205	0.743555	0.0222026	378923	0.00133947	19.7461
	rs12338549	T	C	-0.0851	0.1096	9	94348687	0.0186	4.76e-06	14719	T	C	0.00923089	0.148205	9	91586405	0.453822	0.0123233	378923	0.00142016	20.9302
	rs12609918	A	G	-0.1863	0.9451	19	56755467	0.0412	6.13e-06	9453	A	G	0.00347407	0.927968	19	56244098	0.840361	0.0172469	378923	0.00215836	20.4428
	rs1277312	A	T	0.0539	0.4587	4	57902945	0.0117	4.09e-06	14719	A	T	0.013634	0.469863	4	57036779	0.121062	0.00879428	378923	0.0014398	21.2201
	rs1379304	T	C	0.0603	0.3741	5	6289394	0.0127	2.05e-06	14286	T	C	-0.0102774	0.383958	5	6289281	0.25465	0.00902218	378923	0.00157555	22.5406
	rs141117375	T	C	-0.1519	0.0364	11	62294309	0.0331	4.45e-06	14286	T	C	0.00325406	0.015897	11	62526837	0.925119	0.0346224	378923	0.001472	21.0571
	rs142870956	T	C	-0.4307	0.0075	20	4261712	0.0883	1.07e-06	11952	T	C	-0.215976	0.000419941	20	4281065	0.333992	0.223553	378923	0.00198666	23.7879
	rs144317085	A	T	0.2206	0.9647	4	105806108	0.0324	9.85e-12	14722	A	T	0.00371524	0.943152	4	104884951	0.84576	0.0190985	378923	0.00313898	46.3513
	rs17272847	A	G	0.1179	0.0907	19	49979398	0.022	8.36e-08	13222	A	G	-0.0152714	0.121915	19	49476141	0.257472	0.0134861	378923	0.00216742	28.7155
	rs184038883	A	C	-0.2276	0.0242	4	185989605	0.0504	6.31e-06	12790	A	C	0.00373052	0.00676194	4	185068451	0.944506	0.0535939	378923	0.00159192	20.3899
	rs185979634	T	C	0.1483	0.9513	10	101403323	0.0306	1.26e-06	12847	T	C	-0.0131577	0.983604	10	99643566	0.704278	0.0346665	378923	0.00182492	23.484
	rs1866051	T	C	-0.0746	0.4771	2	65602149	0.0115	8.76e-11	14732	T	C	-0.00612066	0.442348	2	65375015	0.488043	0.00882671	378923	0.00284827	42.0749
	rs186975	C	G	0.0554	0.382	2	8442736	0.0119	3.23e-06	14703	C	G	-0.00242095	0.356707	2	8302606	0.791199	0.00914414	378923	0.00147191	21.6704
	rs192857133	T	C	0.1812	0.026	9	243950	0.0386	2.68e-06	14727	T	C	-0.0159419	0.0174123	9	243950	0.635871	0.0336697	378923	0.00149409	22.0335
	rs218265	T	C	0.0833	0.8361	4	55408999	0.016	1.93e-07	14731	T	C	0.0091019	0.835337	4	54542832	0.443873	0.0118875	378923	0.00183662	27.1014
	rs2325555	A	G	-0.0653	0.8002	13	74312013	0.0146	7.73e-06	14720	A	G	-0.00899683	0.855811	13	73737876	0.471156	0.0124852	378923	0.00135713	20.0015
	rs28533776	A	G	-0.0749	0.1924	7	3914756	0.0147	3.48e-07	14731	A	G	-0.00968591	0.16406	7	3875124	0.410792	0.0117762	378923	0.00175927	25.9579
	rs35340580	A	G	-0.1383	0.0449	16	1526820	0.0303	5.01e-06	13653	A	G	0.00480579	0.0275624	16	1476819	0.858233	0.0269045	378923	0.00152359	20.8303
	rs35977476	C	G	0.1102	0.0668	9	9191493	0.0244	6.29e-06	14725	C	G	-0.00461326	0.0244982	9	9191493	0.870711	0.0283448	378923	0.00138333	20.395
	rs374309	A	G	0.0786	0.8629	19	22332298	0.0174	6.27e-06	14286	A	G	-0.00818039	0.900795	19	22149496	0.575209	0.0145975	378923	0.00142632	20.4026
	rs4919613	A	G	-0.0662	0.1973	10	103905779	0.0148	7.71e-06	14286	A	G	0.016032	0.12394	10	102146022	0.229508	0.0133419	378923	0.00139854	20.0047
	rs55633025	A	G	0.0725	0.4738	1	159890969	0.0129	1.91e-08	12404	A	G	-0.0164419	0.455814	1	159921179	0.061994	0.00880973	378923	0.00253998	31.581
	rs55646869	A	G	0.0529	0.4437	9	129753010	0.0116	5.11e-06	14703	A	G	0.00754423	0.559218	9	126990731	0.392482	0.00882238	378923	0.00141246	20.7939
	rs57191857	A	G	-0.1429	0.9571	9	10640144	0.0299	1.76e-06	14734	A	G	-0.0264479	0.97211	9	10640144	0.321126	0.0266573	378923	0.00154785	22.8383
	rs61792394	A	G	-0.1569	0.9624	3	170851052	0.0338	3.45e-06	14286	A	G	0.00408782	0.96222	3	171133263	0.861234	0.0233853	378923	0.00150608	21.5453
	rs6453962	T	C	-0.0559	0.4699	6	77907355	0.0117	1.77e-06	14732	T	C	0.0116471	0.522432	6	77197638	0.184268	0.00877221	378923	0.0015471	22.8241
	rs67811337	A	C	0.1083	0.081	1	6546418	0.024	6.41e-06	13222	A	C	-0.032666	0.0560256	1	6486358	0.0901052	0.0192738	378923	0.00153769	20.3596
	rs6925032	A	C	0.0676	0.326	6	91008027	0.0128	1.28e-07	14286	A	C	0.00596644	0.238649	6	90298308	0.560633	0.0102534	378923	0.00194857	27.8877
	rs72681653	A	G	0.1302	0.9447	14	51156734	0.0266	9.84e-07	14734	A	G	0.00728466	0.964878	14	50690016	0.760715	0.02392	378923	0.00162343	23.9552
	rs73000965	A	T	0.0588	0.3111	11	113982321	0.0125	2.55e-06	14731	A	T	0.0332856	0.376591	11	114111599	0.000247178	0.00908161	378923	0.00149986	22.1246
	rs74722523	T	C	0.3529	0.9914	10	105351013	0.076	3.43e-06	11437	T	C	0.092836	0.998032	10	103591256	0.333897	0.0960743	378923	0.00188168	21.5576
	rs7624160	T	G	-0.1061	0.6093	3	128381886	0.0119	4.84e-19	14719	T	G	0.00897444	0.613991	3	128663043	0.318999	0.00900582	378923	0.00537179	79.4837
	rs7625643	A	G	0.0611	0.5605	3	141150026	0.0129	2.18e-06	12404	A	G	-0.00169674	0.540103	3	141431184	0.847206	0.00880582	378923	0.00180533	22.4302
	rs76428106	T	C	-1.1019	0.9832	13	28604007	0.0524	3.59e-98	13799	T	C	-0.0064843	0.987321	13	28029870	0.87194	0.0402266	378923	0.031051	442.139
	rs7726159	A	C	-0.1191	0.3326	5	1282319	0.0128	1.34e-20	14733	A	C	-0.000386896	0.324362	5	1282204	0.966965	0.00934195	378923	0.00584208	86.5655
	rs77584520	A	T	0.1313	0.9568	1	78494817	0.0293	7.42e-06	14731	A	T	-0.0403868	0.983133	1	78029133	0.231679	0.0337669	378923	0.00136135	20.0787
	rs78154669	T	G	0.0923	0.0938	16	81591243	0.0207	8.24e-06	14721	T	G	0.00166276	0.101811	16	81557638	0.9089	0.0145312	378923	0.00134877	19.8794
	rs78723322	T	C	-0.1487	0.0403	14	87871738	0.0329	6.19e-06	14734	T	C	-0.0219243	0.0449779	14	87405394	0.30181	0.0212329	378923	0.00138455	20.4254
	rs871051	T	G	0.1342	0.0401	13	95950210	0.0301	8.25e-06	14726	T	G	-0.0164207	0.045336	13	95297956	0.434116	0.0209939	378923	0.00134804	19.8753
	rs9381118	T	C	0.0643	0.2577	6	41985436	0.0136	2.27e-06	14285	T	C	0.0173071	0.226118	6	42017698	0.0979422	0.010458	378923	0.00156237	22.3503
	rs9554186	A	T	0.0821	0.3602	13	28455266	0.0128	1.42e-10	14286	A	T	0.00704272	0.404874	13	27881129	0.432697	0.00897636	378923	0.00287149	41.1344
Glial cell line-derived neurotrophic factor levels	rs112594435	T	C	0.1531	0.0371	6	134688249	0.0333	4.27e-06	14721	T	C	0.0378805	0.0187766	6	134367111	0.23914	0.0321801	378923	0.00143384	21.135
	rs116928328	T	C	0.3727	0.9927	21	38984857	0.0821	5.64e-06	13801	T	C	0.0125023	0.994164	21	37612555	0.829787	0.0581568	378923	0.00149099	20.6049
	rs117195704	A	G	-0.1377	0.0386	10	61379709	0.0309	8.34e-06	14723	A	G	-0.0483403	0.02411	10	59619951	0.0917001	0.0286631	378923	0.00134701	19.856
	rs11740708	A	G	-0.3888	0.0906	5	37868088	0.0198	7.56e-86	14710	A	G	0.0135776	0.0761997	5	37867986	0.412264	0.0165597	378923	0.025543	385.534
	rs12329721	A	G	0.0862	0.8974	21	22101949	0.0188	4.54e-06	14733	A	G	0.0223215	0.870238	21	20729631	0.0876436	0.0130691	378923	0.00142491	21.0203
	rs12739417	A	G	0.0579	0.4066	1	199872770	0.0129	7.18e-06	12404	A	G	0.0010809	0.363093	1	199903642	0.905479	0.00910278	378923	0.00162148	20.1422
	rs138691533	A	G	0.2584	0.0148	12	98629454	0.0539	1.63e-06	14731	A	G	-0.069774	0.00623137	12	98235676	0.211439	0.0558362	378923	0.00155775	22.9799
	rs144181640	A	T	0.3366	0.9898	2	208746333	0.0697	1.37e-06	13988	A	T	0.00843013	0.986333	2	207881609	0.828056	0.0388136	378923	0.0016645	23.3185
	rs147483239	T	C	-0.2148	0.019	3	11787496	0.0485	9.47e-06	14726	T	C	0.0157782	0.0122225	3	11746022	0.694402	0.0401595	378923	0.00133022	19.6122
	rs150807191	A	G	-0.1719	0.9717	8	34985123	0.0387	8.92e-06	14725	A	G	0.0217737	0.965356	8	35127605	0.36722	0.0241476	378923	0.00133811	19.7274
	rs16945776	A	G	0.0871	0.9042	17	12160288	0.0196	8.84e-06	14731	A	G	0.0288045	0.938831	17	12256971	0.115154	0.0182834	378923	0.00133878	19.7454
	rs17353853	A	G	0.1022	0.9255	2	165822047	0.0229	8.09e-06	14288	A	G	-0.0108161	0.942757	2	164965537	0.568312	0.0189577	378923	0.00139205	19.9145
	rs199574106	CT	C	0.3664	0.0121	5	37854190	0.0733	5.77e-07	10407	CT	C	-0.00403253	0.00526039	5	37854088	0.947579	0.0613339	378923	0.00239517	24.9816
	rs2093446	C	G	0.0606	0.3	9	5230371	0.0129	2.63e-06	14288	C	G	-0.00379217	0.349307	9	5230371	0.679922	0.00919157	378923	0.00154214	22.0651
	rs2194229	A	T	-0.1683	0.1296	5	37918839	0.0179	5.34e-21	14288	A	T	0.00012697	0.136863	5	37918737	0.992071	0.0127766	378923	0.00614911	88.3896
	rs2453338	A	T	0.0829	0.352	5	38094871	0.0124	2.3e-11	14734	A	T	0.00567813	0.489733	5	38094769	0.518357	0.0087913	378923	0.00302433	44.6896
	rs35740453	A	G	-0.0718	0.7373	17	1490782	0.0154	3.13e-06	13224	A	G	-0.00320517	0.68389	17	1587488	0.736992	0.00954377	378923	0.00164109	21.7341
	rs57104839	A	G	0.0915	0.903	13	28147359	0.0196	3.04e-06	14736	A	G	0.00568174	0.931173	13	27573222	0.741544	0.0172273	378923	0.00147676	21.7907
	rs62243355	T	C	-0.0981	0.0997	3	36072052	0.0196	5.58e-07	14731	T	C	0.00637698	0.109168	3	36030560	0.650661	0.0140821	378923	0.00169768	25.0476
	rs72743928	T	C	0.0871	0.1091	9	98815653	0.0192	5.72e-06	14288	T	C	-0.00261301	0.125109	9	96053371	0.844647	0.0133349	378923	0.00143826	20.5766
	rs77124379	T	C	-0.1117	0.9259	16	48955894	0.0245	5.14e-06	14288	T	C	0.00478719	0.898379	16	48921983	0.74245	0.014568	378923	0.00145268	20.7832
	rs77671113	A	C	-0.1194	0.0859	10	87694408	0.0208	9.45e-09	14725	A	C	-0.0131569	0.0722166	10	85934651	0.4351	0.0168571	378923	0.00223283	32.9475
	rs79953230	T	C	0.1918	0.0254	13	67293674	0.042	4.96e-06	14719	T	C	0.00659829	0.0378037	13	66719542	0.779075	0.0235211	378923	0.00141483	20.8516
	rs9303102	T	G	0.2096	0.0231	17	14221290	0.0453	3.71e-06	12935	T	G	-0.0287364	0.0055153	17	14317973	0.626507	0.0590495	378923	0.00165235	21.4052
	rs9409461	A	G	0.0528	0.4811	9	94530989	0.0119	9.12e-06	14288	A	G	0.00856095	0.538415	9	91768707	0.330604	0.00879943	378923	0.00137596	19.684
Hepatocyte growth factor levels	rs111239033	A	G	0.1021	0.0699	2	43842712	0.0228	7.53e-06	14732	A	G	0.00399096	0.032807	2	43615573	0.870235	0.0244305	378923	0.00135934	20.0504
	rs113903858	A	G	0.3666	0.014	8	72362254	0.0747	9.22e-07	11137	A	G	0.0505756	0.00176866	8	71450019	0.631632	0.105491	378923	0.00215793	24.0805
	rs114581807	A	G	0.2031	0.0214	1	190171653	0.0452	7.01e-06	14734	A	G	-0.00879851	0.017455	1	190202523	0.795459	0.0339411	378923	0.00136845	20.1876
	rs115009171	A	G	0.4297	0.0078	6	622484	0.0934	4.21e-06	10300	A	G	-0.399718	0.000271476	6	622484	0.188061	0.303659	378923	0.00205073	21.1618
	rs11631440	A	T	-0.0638	0.6021	15	101649383	0.012	1.06e-07	14709	A	T	0.0211406	0.581168	15	101109178	0.0182898	0.00895904	378923	0.00191806	28.2631
	rs138848271	T	C	-0.405	0.9907	1	83864840	0.0832	1.13e-06	10793	T	C	-0.0354153	0.99804	1	83399157	0.731557	0.103235	378923	0.00219063	23.691
	rs144638564	A	G	-0.3746	0.0114	12	114913966	0.0839	8.01e-06	12031	A	G	-0.0827569	0.00159686	12	114476161	0.466597	0.113673	378923	0.00165421	19.9315
	rs145015846	T	C	0.2333	0.0213	14	24292539	0.0525	8.84e-06	14286	T	C	-0.0290578	0.0197369	14	23823330	0.373528	0.0326534	378923	0.00138039	19.7447
	rs150498795	A	T	0.1566	0.9642	18	76506666	0.0327	1.68e-06	14732	A	T	0.0585285	0.98894	18	78746666	0.155569	0.0412134	378923	0.00155436	22.9313
	rs189111993	T	C	0.266	0.0183	5	175563330	0.0595	7.8e-06	11382	T	C	-0.0246694	0.0140958	5	176136327	0.520732	0.0384129	378923	0.00175287	19.9826
	rs1963492	T	C	-0.0749	0.1917	8	2653987	0.0168	8.26e-06	11335	T	C	-0.00594554	0.16733	8	2796451	0.613728	0.011779	378923	0.0017505	19.8732
	rs1986719	T	C	-0.1954	0.9572	17	45959996	0.039	5.44e-07	14718	T	C	-0.0079298	0.974009	17	47882630	0.773257	0.0275229	378923	0.00170267	25.0993
	rs2281532	T	C	-0.0698	0.7983	20	6103587	0.0151	3.79e-06	14286	T	C	0.000112878	0.813439	20	6122940	0.992028	0.011297	378923	0.00149347	21.3647
	rs2737756	A	G	0.2047	0.0276	3	128064791	0.0391	1.65e-07	14718	A	G	0.0115899	0.016321	3	128345948	0.738377	0.0346998	378923	0.00185877	27.4046
	rs34219417	T	C	0.0992	0.8959	1	38949303	0.0217	4.84e-06	14286	T	C	0.0146487	0.870675	1	38483631	0.272413	0.013347	378923	0.00146069	20.895
	rs35590175	G	GGA	-0.0675	0.2759	13	109498875	0.0151	7.81e-06	10894	G	GGA	0.00194352	0.367072	13	108846527	0.831234	0.00911943	378923	0.00183092	19.979
	rs4963955	T	C	0.1359	0.9623	12	26274153	0.0307	9.57e-06	14722	T	C	-0.0429367	0.980589	12	26121220	0.178466	0.0319115	378923	0.00132928	19.5931
	rs57193877	T	C	0.1572	0.9611	14	65654346	0.0311	4.31e-07	14725	T	C	0.0813182	0.97753	14	65187628	0.00637265	0.0298091	378923	0.00173211	25.5461
	rs5745687	T	C	-0.1943	0.0608	7	81359051	0.0242	9.83e-16	14733	T	C	0.00705951	0.0417712	7	81729735	0.746425	0.0218319	378923	0.0043564	64.4549
	rs5745692	C	G	-0.1545	0.964	7	81358266	0.0332	3.26e-06	14716	C	G	-0.0245237	0.973579	7	81728950	0.376501	0.0277304	378923	0.00146944	21.6532
	rs59950280	A	G	0.1219	0.328	4	3452345	0.0131	1.34e-20	13222	A	G	-0.0023222	0.243964	4	3450618	0.820529	0.010236	378923	0.00650628	86.5763
	rs61897389	T	G	-0.0761	0.1322	11	47380087	0.0171	8.58e-06	14723	T	G	-0.022411	0.138551	11	47358536	0.0774194	0.0126913	378923	0.00134337	19.8024
	rs6709159	A	G	0.0564	0.4434	2	108946178	0.0114	7.52e-07	14734	A	G	-0.00416524	0.52224	2	108329722	0.637029	0.00882732	378923	0.00165847	24.4731
	rs72778371	A	G	-0.0717	0.2021	16	57045498	0.0161	8.45e-06	12789	A	G	0.00432181	0.17912	16	57011586	0.708603	0.0115639	378923	0.00154838	19.8298
	rs739269	T	C	-0.0556	0.6561	22	38212068	0.0125	8.67e-06	14286	T	C	0.012884	0.631362	22	37816061	0.156451	0.00909174	378923	0.00138299	19.7819
	rs74130123	T	C	-0.2429	0.9809	10	30042437	0.0489	6.79e-07	14734	T	C	-0.0016002	0.97177	10	29753508	0.951692	0.0264138	378923	0.00167182	24.6705
	rs79246709	T	G	0.1375	0.0427	7	19933976	0.0305	6.54e-06	14719	T	G	-0.0233938	0.0250688	7	19894353	0.41561	0.0287372	378923	0.00137889	20.3211
	rs80308275	T	C	-0.1177	0.0698	4	153539149	0.026	5.98e-06	14731	T	C	0.00747348	0.0532366	4	152617997	0.708345	0.0199783	378923	0.00138922	20.4903
	rs8106345	A	G	0.0592	0.5179	19	58888317	0.0127	3.14e-06	12404	A	G	0.0178398	0.55589	19	58376950	0.043392	0.00883196	378923	0.0017487	21.7253
	rs851612	A	G	-0.1182	0.9405	19	42769693	0.0257	4.24e-06	14286	A	G	0.000292964	0.963753	19	42265541	0.990116	0.0236497	378923	0.00147848	21.1499
Interferon gamma levels	rs1392570	A	G	-0.0627	0.6157	3	20774445	0.0139	6.46e-06	11345	A	G	0.0108238	0.692798	3	20732953	0.255763	0.00952409	378923	0.00179029	20.3437
	rs140562194	T	C	0.4666	0.0122	11	110972327	0.0897	1.97e-07	7396	T	C	0.0194566	0.0064292	11	111101603	0.725481	0.0554095	378923	0.0036452	27.0512
	rs146527076	C	G	0.1935	0.9683	13	90334795	0.0384	4.68e-07	11781	C	G	0.00836671	0.954268	13	89682541	0.693951	0.0212624	378923	0.00215071	25.3878
	rs1953463	A	G	-0.0801	0.8282	14	44797800	0.0176	5.34e-06	11345	A	G	0.0107384	0.797457	14	44328597	0.32738	0.0109642	378923	0.0018224	20.7092
	rs199501899	G	GT	-0.3008	0.9856	6	12057063	0.0651	3.83e-06	8377	G	GT	-0.0405731	0.973327	6	12056830	0.141983	0.02763	378923	0.00254214	21.3447
	rs199768954	CA	C	0.2584	0.0197	11	44058168	0.0559	3.79e-06	8388	CA	C	-0.0162295	0.0458398	11	44036618	0.436505	0.0208576	378923	0.00254096	21.3628
	rs34658335	T	C	0.1163	0.0793	7	10535996	0.0261	8.35e-06	11345	T	C	-0.00854165	0.121052	7	10496369	0.527993	0.0135351	378923	0.00174709	19.8519
	rs4810686	T	C	0.0671	0.5585	20	46408844	0.0137	9.69e-07	11344	T	C	-0.0207563	0.583493	20	47780100	0.020018	0.00892356	378923	0.00211018	23.9843
	rs61863416	A	G	0.136	0.9427	10	130545142	0.0283	1.54e-06	11774	A	G	-0.0054379	0.962319	10	128746878	0.813746	0.0230814	378923	0.00195763	23.0904
	rs61904946	T	G	0.1257	0.0613	11	116241126	0.0282	8.29e-06	11792	T	G	-0.0095636	0.0269345	11	116370409	0.721275	0.0268072	378923	0.00168211	19.8655
	rs62230781	A	G	0.2184	0.0412	21	37335521	0.0403	5.98e-08	11345	A	G	0.00489489	0.040896	21	35963223	0.828896	0.0226491	378923	0.00258207	29.3642
	rs6442763	A	C	0.0648	0.4253	3	2921515	0.014	3.68e-06	11345	A	C	-0.00539275	0.390139	3	2879831	0.55105	0.00904542	378923	0.00188482	21.4199
	rs67101138	T	G	0.1461	0.9482	2	19234534	0.0307	1.95e-06	11793	T	G	-0.0291241	0.95153	2	19034780	0.150543	0.0202586	378923	0.00191675	22.6438
	rs704	A	G	-0.0635	0.4705	17	26694861	0.0127	5.73e-07	11793	A	G	0.00134297	0.419091	17	28367840	0.879451	0.00885479	378923	0.00211542	24.9958
	rs74245341	A	C	0.2414	0.0232	15	93585096	0.0533	5.92e-06	10720	A	C	0.00697578	0.0391971	15	93041866	0.758619	0.0227007	378923	0.00190983	20.5087
	rs74903999	T	C	0.3485	0.9882	13	27473585	0.0708	8.55e-07	10558	T	C	-0.00519517	0.988342	13	26899448	0.897149	0.0401904	378923	0.00228961	24.2246
	rs78042482	A	G	0.2688	0.0145	15	58694863	0.0606	9.18e-06	10890	A	G	-0.0137338	0.0244117	15	58402664	0.638077	0.0291965	378923	0.00180344	19.6713
	rs7909512	A	G	0.0567	0.5207	10	3683786	0.0128	9.44e-06	11775	A	G	-0.00566323	0.513853	10	3641594	0.518496	0.00877113	378923	0.00166365	19.6188
	rs80064136	A	G	0.2305	0.9818	1	46963687	0.0521	9.68e-06	11791	A	G	0.0388357	0.992954	1	46498015	0.456235	0.0521241	378923	0.00165728	19.5701
Interleukin-10 levels	rs10067443	T	C	-0.0753	0.8011	5	19244332	0.0149	4.33e-07	14296	T	C	0.00655091	0.816715	5	19244223	0.563486	0.0113402	378923	0.00178331	25.5362
	rs11443190	A	AG	0.0622	0.5045	22	32844853	0.0133	2.92e-06	11326	A	AG	-0.000502077	0.519603	22	32448866	0.954417	0.00878354	378923	0.00192736	21.8676
	rs116018601	T	C	0.1763	0.9715	5	132022975	0.0398	9.44e-06	14727	T	C	-0.0159405	0.984178	5	132687283	0.657511	0.0359545	378923	0.0013306	19.6191
	rs12123181	A	G	-0.0996	0.2042	1	206954566	0.0151	4.22e-11	14296	A	G	-0.00971944	0.21215	1	206781221	0.368802	0.0108148	378923	0.0030341	43.5015
	rs1370717	A	G	-0.0534	0.4388	3	32354387	0.0118	6.03e-06	14730	A	G	0.00534683	0.416701	3	32312895	0.5543	0.00904206	378923	0.00138839	20.4767
	rs138203589	T	G	0.1937	0.0455	2	125939274	0.0418	3.59e-06	14730	T	G	0.00521519	0.0254889	2	125181697	0.851245	0.0278098	378923	0.0014557	21.4708
	rs145770642	G	GA	0.2422	0.981	6	463746	0.0534	5.74e-06	11337	G	GA	0.00346455	0.966789	6	463746	0.892667	0.0256765	378923	0.00181126	20.5679
	rs147027610	T	C	0.1876	0.9747	13	52566577	0.0416	6.49e-06	14250	T	C	0.0624646	0.98497	13	51992441	0.0818088	0.0358932	378923	0.0014251	20.3338
	rs148332061	C	G	0.1112	0.1005	7	590757	0.0239	3.28e-06	13232	C	G	-0.00733039	0.144029	7	551120	0.563914	0.0127035	378923	0.00163335	21.6445
	rs150408090	A	G	0.3666	0.9898	6	122709508	0.0761	1.45e-06	12313	A	G	0.0365484	0.97103	6	122388363	0.166823	0.0264368	378923	0.0018812	23.203
	rs17632797	A	G	-0.0772	0.8561	15	95207832	0.0173	8.1e-06	14296	A	G	-0.00271302	0.863608	15	94664603	0.832465	0.012825	378923	0.00139099	19.9105
	rs17654493	T	C	0.2951	0.014	6	18825879	0.0626	2.43e-06	12313	T	C	-0.0273298	0.0112227	6	18825648	0.511836	0.0416626	378923	0.00180154	22.2187
	rs17747934	A	G	-0.1551	0.9375	20	60272196	0.0342	5.76e-06	13232	A	G	-0.00921312	0.958782	20	61697140	0.675762	0.0220276	378923	0.00155193	20.5639
	rs188535859	T	C	-0.2351	0.0174	2	201728383	0.0486	1.32e-06	14741	T	C	-0.0420586	0.0147151	2	200863660	0.247629	0.0363788	378923	0.00158495	23.3977
	rs202092984	A	G	0.1563	0.0498	2	87276729	0.0341	4.57e-06	11768	A	G	0.00583624	0.0450416	2	87049606	0.78319	0.0212099	378923	0.0017821	21.0056
	rs28377109	A	C	0.1586	0.1118	6	32434716	0.02	2.19e-15	13383	A	C	0.0119338	0.192536	6	32466939	0.285037	0.0111628	378923	0.00467689	62.8755
	rs28651780	T	C	-0.0746	0.8437	4	68058232	0.0167	7.93e-06	14296	T	C	0.0092767	0.813737	4	67192514	0.411612	0.0112984	378923	0.00139388	19.9519
	rs28929474	T	C	0.2027	0.0203	14	94844947	0.0451	6.97e-06	14744	T	C	0.0406501	0.0197452	14	94378610	0.195651	0.0314133	378923	0.00136818	20.1974
	rs3135932	A	G	-0.1597	0.823	11	117864063	0.0154	3.39e-25	14744	A	G	0.00995158	0.797894	11	117993348	0.362427	0.0109268	378923	0.00724097	107.525
	rs34059323	A	G	-0.1789	0.0275	7	148496619	0.0401	8.14e-06	14744	A	G	0.00362111	0.0441732	7	148799527	0.864568	0.0212305	378923	0.00134813	19.9009
	rs35898626	C	G	-0.0519	0.4552	14	83509406	0.0117	9.17e-06	14729	C	G	-0.00866531	0.436123	14	83043062	0.326662	0.00883441	378923	0.00133417	19.6745
	rs3769274	A	G	0.0771	0.8403	2	173757986	0.0162	1.94e-06	14742	A	G	0.00361386	0.853391	2	172893258	0.770937	0.0124124	378923	0.00153411	22.6475
	rs385697	T	C	0.0555	0.6126	6	7880027	0.0119	3.1e-06	14727	T	C	0.00938459	0.577722	6	7879794	0.291407	0.00889501	378923	0.00147481	21.7487
	rs389239	A	G	-0.0574	0.6162	6	169465075	0.0125	4.39e-06	14296	A	G	-0.00746286	0.624109	6	169064980	0.41523	0.00915999	378923	0.00147282	21.0835
	rs398518	A	G	-0.1293	0.9146	3	8954959	0.0218	3.01e-09	14296	A	G	0.00814092	0.913941	3	8913275	0.606028	0.0157846	378923	0.00245472	35.1741
	rs4655953	A	G	0.0565	0.3683	1	87832695	0.0121	3.02e-06	14722	A	G	-0.00116649	0.375837	1	87367012	0.897415	0.00904765	378923	0.00147882	21.8005
	rs66624860	T	C	0.0681	0.2791	8	61861039	0.0143	1.91e-06	12799	T	C	-0.0126284	0.392047	8	60948480	0.16082	0.00900536	378923	0.00176879	22.6754
	rs67037615	T	C	-0.1528	0.8893	6	32453163	0.0196	6.39e-15	14296	T	C	-0.0122047	0.809053	6	32485386	0.279164	0.0112777	378923	0.00423329	60.7678
	rs72661933	A	C	-0.2388	0.9811	13	113612154	0.0535	8.06e-06	13809	A	C	-0.100126	0.993954	13	112957840	0.0774123	0.0566996	378923	0.0014407	19.9204
	rs72701782	A	G	0.0981	0.0999	4	185304872	0.0211	3.33e-06	14296	A	G	-0.000148829	0.126416	4	184383718	0.991155	0.0134252	378923	0.00150974	21.6129
	rs73226323	T	C	0.1847	0.9755	3	111531258	0.0415	8.56e-06	14738	T	C	0.0212108	0.970707	3	111812411	0.417381	0.0261548	378923	0.0013422	19.8052
	rs7500869	A	C	-0.0714	0.1848	16	11009587	0.0159	7.1e-06	14743	A	C	-0.0101362	0.13801	16	10915730	0.426151	0.0127372	378923	0.00136591	20.1624
	rs79438518	A	T	-0.2845	0.0122	9	18625666	0.0618	4.15e-06	13809	A	T	-0.073205	0.00151503	9	18625668	0.523297	0.114692	378923	0.00153235	21.1897
	rs9975090	A	G	0.0551	0.5972	21	43024340	0.0123	7.48e-06	14296	A	G	-0.00720202	0.746074	21	41604180	0.474396	0.0100679	378923	0.00140175	20.0647
Interleukin-10 receptor subunit alpha levels	rs10091841	T	G	0.064	0.4945	8	9104264	0.0135	2.13e-06	11345	T	G	0.00775062	0.407113	8	9246754	0.39016	0.00901941	378923	0.0019771	22.4707
	rs12026492	T	C	0.0709	0.2527	1	226676794	0.0156	5.5e-06	11345	T	C	-0.00844997	0.212392	1	226489093	0.432717	0.0107705	378923	0.00181739	20.6522
	rs1406714	C	G	0.0623	0.4267	15	93461371	0.0131	1.98e-06	11783	C	G	-0.00588737	0.401202	15	92918141	0.51029	0.00894213	378923	0.00191578	22.6131
	rs143313574	T	C	-0.3868	0.0107	16	5247086	0.0841	4.24e-06	9956	T	C	0.0177256	0.0260896	16	5197085	0.526409	0.0279805	378923	0.00212019	21.1492
	rs17832137	A	G	0.1676	0.0481	14	55005535	0.0343	1.03e-06	10289	A	G	0.00821938	0.0527472	14	54538817	0.677955	0.0197936	378923	0.00231515	23.8713
	rs180893431	A	C	0.4057	0.9896	6	78703747	0.0865	2.73e-06	9340	A	C	-0.0325349	0.997463	6	77994030	0.723068	0.0918126	378923	0.00234968	21.993
	rs28408877	C	G	-0.069	0.7429	1	247347252	0.0153	6.49e-06	11345	C	G	0.00453424	0.786961	1	247183950	0.671389	0.0106879	378923	0.00178951	20.3347
	rs286605	T	G	0.0623	0.5891	5	154443639	0.0131	1.98e-06	11793	T	G	0.00571305	0.576871	5	155064079	0.520578	0.00889254	378923	0.00191415	22.6131
	rs3135932	A	G	-0.0844	0.8171	11	117864063	0.0168	5.07e-07	11793	A	G	0.00995158	0.797894	11	117993348	0.362427	0.0109268	378923	0.00213557	25.2344
	rs3777726	T	C	-0.075	0.2995	6	167359279	0.0165	5.48e-06	9461	T	C	-0.0116585	0.218925	6	166945791	0.274495	0.0106687	378923	0.00217907	20.6568
	rs41272625	T	G	0.082	0.1526	3	158540291	0.0179	4.63e-06	11784	T	G	0.024981	0.102117	3	158822502	0.083834	0.0144494	378923	0.00177769	20.9821
	rs492616	A	G	-0.0835	0.8497	6	116712455	0.0189	9.96e-06	11344	A	G	-0.0099498	0.828594	6	116391292	0.391243	0.0116051	378923	0.00171766	19.5152
	rs62262707	A	C	0.2156	0.0253	3	83110489	0.0483	8.05e-06	11345	A	C	-0.0303713	0.0149933	3	83061338	0.392008	0.0354813	378923	0.00175322	19.9217
	rs6670799	A	G	-0.1247	0.0839	1	56566352	0.0252	7.48e-07	11345	A	G	-0.00869006	0.0963902	1	56100680	0.562567	0.0150079	378923	0.00215373	24.4825
	rs74719858	A	G	0.3915	0.9853	14	66407688	0.0823	1.97e-06	10858	A	G	-0.000604617	0.96256	14	65940970	0.979292	0.0232933	378923	0.00207974	22.6248
	rs79202194	T	C	-0.0993	0.1001	8	27864161	0.0224	9.29e-06	11792	T	C	-0.0238075	0.0928465	8	28006644	0.11397	0.0150623	378923	0.00166376	19.6485
	rs80137559	T	C	0.2347	0.9822	10	18335103	0.0511	4.37e-06	11791	T	C	0.0502668	0.975313	10	18046174	0.0761535	0.028344	378923	0.0017859	21.0917
	rs9472032	A	C	0.0968	0.1006	6	43294041	0.0214	6.09e-06	11793	A	C	0.00676796	0.112358	6	43326303	0.625809	0.0138792	378923	0.00173199	20.4574
	rs9548767	T	G	-0.0686	0.2251	13	31511360	0.0155	9.61e-06	11781	T	G	0.0173485	0.2005	13	30937223	0.113357	0.0109573	378923	0.0016599	19.5844
	rs958402	T	C	0.06	0.4233	8	97437587	0.0134	7.55e-06	11345	T	C	0.000359895	0.434236	8	96425359	0.967575	0.00885364	378923	0.00176409	20.0455
Interleukin-10 receptor subunit beta levels	rs111850948	A	G	-0.0843	0.1348	7	25740142	0.0181	3.2e-06	14286	A	G	0.00314058	0.105712	7	25700522	0.825249	0.0142237	378923	0.0015161	21.6889
	rs112798338	T	C	0.1926	0.026	1	228433772	0.0411	2.78e-06	14286	T	C	0.0361258	0.0273204	1	228246071	0.181891	0.0270614	378923	0.0015348	21.9568
	rs114288486	T	C	0.1449	0.0363	1	212796908	0.0311	3.17e-06	14730	T	C	0.0384719	0.0182406	1	212623566	0.244411	0.0330505	378923	0.00147155	21.7049
	rs115242284	T	C	-0.1662	0.027	4	183615376	0.0373	8.36e-06	14724	T	C	-0.0737069	0.00854312	4	182694223	0.124642	0.0479995	378923	0.00134658	19.8511
	rs1153572	T	C	-0.0548	0.5866	3	4275803	0.0119	4.12e-06	14286	T	C	-0.00573183	0.564546	3	4234119	0.51623	0.0088295	378923	0.00148222	21.2034
	rs116315732	T	C	0.1988	0.0212	2	176630651	0.0402	7.6e-07	14734	T	C	-0.00197782	0.0280748	2	175765923	0.940698	0.0265865	378923	0.00165707	24.4524
	rs116898411	A	G	-0.1593	0.96	8	128868102	0.0349	5.01e-06	14286	A	G	0.041043	0.975248	8	127855856	0.148814	0.0284284	378923	0.00145625	20.8315
	rs117092856	A	G	-0.3461	0.0088	6	150298636	0.0783	9.86e-06	13420	A	G	0.149731	0.00464717	6	149977500	0.0182587	0.0634363	378923	0.00145377	19.5351
	rs11731108	C	G	-0.0592	0.7134	4	185140403	0.0132	7.3e-06	14286	C	G	-6.87967e-05	0.784515	4	184219250	0.994838	0.0106341	378923	0.00140596	20.1111
	rs117883662	C	G	-0.4295	0.9904	19	49553051	0.0907	2.19e-06	8938	C	G	0.0378245	0.971045	19	49049794	0.160352	0.0269427	378923	0.00250255	22.4189
	rs12087642	A	G	-0.0533	0.3491	1	216769382	0.0118	6.27e-06	14719	A	G	0.0181311	0.35127	1	216596040	0.048001	0.00916934	378923	0.00138424	20.4001
	rs142421172	A	G	0.208	0.0438	1	179682087	0.031	1.95e-11	12840	A	G	0.0525712	0.0659106	1	179712952	0.00318434	0.0178246	378923	0.00349396	45.0128
	rs145144288	T	G	-0.3019	0.9879	10	121606887	0.0671	6.82e-06	14286	T	G	-0.0557161	0.952395	10	119847375	0.0065298	0.0204845	378923	0.001415	20.2405
	rs149156511	A	G	0.2066	0.0323	20	39437913	0.0444	3.27e-06	14286	A	G	-0.0149192	0.0253903	20	40809273	0.598201	0.0283102	378923	0.0015133	21.6488
	rs1605333	C	G	-0.0601	0.6484	12	58388232	0.0124	1.25e-06	13237	C	G	-0.024698	0.620367	12	57994449	0.00615078	0.00901506	378923	0.00177152	23.4877
	rs16887395	A	G	-0.0547	0.6068	6	55785369	0.012	5.16e-06	14286	A	G	0.00898398	0.594847	6	55920571	0.315115	0.00894331	378923	0.00145235	20.7755
	rs192325200	A	G	-0.2327	0.9827	10	71477178	0.0505	4.07e-06	13867	A	G	-0.00526357	0.990405	10	69717422	0.907452	0.0452766	378923	0.00152884	21.2299
	rs2266590	A	G	-0.4105	0.5426	21	34659396	0.0108	1e-200	14714	A	G	0.0102573	0.531574	21	33287091	0.241715	0.00876156	378923	0.0894072	1444.51
	rs34361138	A	G	0.0532	0.5488	6	41174158	0.0113	2.5e-06	14732	A	G	-0.00689702	0.474504	6	41206420	0.435305	0.00884069	378923	0.00150228	22.1619
	rs4686528	A	G	-0.1435	0.9488	3	189486023	0.0317	5.99e-06	14286	A	G	0.0674338	0.967019	3	189768234	0.0076315	0.0252755	378923	0.00143236	20.4892
	rs55780441	T	C	0.1783	0.9674	16	13209083	0.0348	3e-07	14734	T	C	-0.00743661	0.920518	16	13115226	0.648293	0.0163035	378923	0.00177849	26.2473
	rs6517157	T	C	0.1509	0.9258	21	34634808	0.0251	1.83e-09	14286	T	C	0.0669219	0.948666	21	33262503	0.00097699	0.0202974	378923	0.00252361	36.1385
	rs6584485	T	C	0.0743	0.8362	10	103937244	0.0161	3.93e-06	14286	T	C	-0.00888416	0.928117	10	102177487	0.601055	0.0169907	378923	0.00148857	21.2944
	rs75710908	A	G	0.1586	0.9665	21	34510084	0.0341	3.3e-06	14708	A	G	0.00155706	0.953597	21	33137778	0.940792	0.0209637	378923	0.00146861	21.6291
	rs7574167	A	G	0.0637	0.2684	2	43150924	0.0135	2.38e-06	12832	A	G	-0.0153407	0.261766	2	42923784	0.124305	0.00998127	378923	0.00173206	22.2609
	rs7815666	T	C	0.0512	0.5351	8	18274205	0.0113	5.87e-06	14732	T	C	0.0143021	0.55637	8	18416695	0.1054	0.00883273	378923	0.00139161	20.5269
	rs7855466	T	C	0.0861	0.1723	9	136121303	0.0169	3.49e-07	11783	T	C	0.0331749	0.231146	9	133245916	0.00142505	0.0104012	378923	0.00219797	25.9513
	rs9685374	A	G	-0.0618	0.2721	4	119751261	0.0134	3.99e-06	14286	A	G	-0.00560724	0.299012	4	118830106	0.557927	0.00956989	378923	0.00148666	21.267
Interleukin-12 subunit beta levels	rs10076557	C	G	-0.4921	0.3028	5	158792819	0.0121	1e-200	14719	C	G	-0.00517407	0.251146	5	159365811	0.608285	0.0100953	378923	0.10102	1653.78
	rs10769256	T	C	0.0585	0.4	11	47378396	0.0123	1.97e-06	14091	T	C	-0.000963018	0.30138	11	47356845	0.919444	0.00952215	378923	0.00160274	22.6173
	rs10774625	A	G	0.131	0.49	12	111910219	0.0131	1.52e-23	11784	A	G	0.0178557	0.42968	12	111472415	0.043446	0.00884208	378923	0.00841468	99.983
	rs1110261	A	G	0.0843	0.2045	3	5019936	0.0148	1.23e-08	14287	A	G	0.00733645	0.261421	3	4978251	0.463148	0.00999962	378923	0.00226572	32.4393
	rs12588969	C	G	-0.1297	0.6875	14	103230758	0.0127	1.74e-24	14287	C	G	0.0228008	0.792097	14	102764421	0.0344778	0.0107834	378923	0.00724724	104.283
	rs12639588	A	G	-0.2517	0.5635	3	188121263	0.0117	1.18e-102	14287	A	G	-0.00717989	0.614581	3	188403475	0.424951	0.00899892	378923	0.0313768	462.737
	rs138057078	A	G	-0.1687	0.031	12	17170299	0.0353	1.76e-06	14731	A	G	0.0296911	0.0168001	12	17017365	0.383135	0.0340442	378923	0.00154802	22.8361
	rs148549227	T	C	0.1088	0.0889	3	171348710	0.0228	1.82e-06	12403	T	C	0.00319393	0.0918259	3	171630920	0.833879	0.0152289	378923	0.00183259	22.7676
	rs201503938	CTTGA	C	-0.1064	0.1117	10	94215014	0.0219	1.18e-06	10893	CTTGA	C	0.012355	0.15694	10	92455257	0.307152	0.0120984	378923	0.00216226	23.6002
	rs2249989	C	G	-0.0669	0.2514	10	73105421	0.0138	1.25e-06	14286	C	G	0.00924894	0.254158	10	71345664	0.359152	0.0100863	378923	0.00164236	23.4981
	rs3130510	A	G	0.1155	0.2275	6	31154493	0.014	1.58e-16	14735	A	G	0.0191688	0.150676	6	31186716	0.11768	0.0122517	378923	0.00459787	68.0533
	rs539598	T	C	-0.0672	0.2822	11	96026074	0.0129	1.9e-07	14731	T	C	-0.011785	0.214981	11	96292910	0.268987	0.0106613	378923	0.00183877	27.1331
	rs568297	T	C	-0.0699	0.6522	12	121221763	0.0122	1.01e-08	14725	T	C	0.00183969	0.626974	12	120783960	0.839242	0.00906864	378923	0.0022244	32.8228
	rs61938962	T	C	0.0713	0.3226	12	56446766	0.0125	1.17e-08	14732	T	C	-0.0205177	0.319043	12	56052982	0.0288443	0.00938764	378923	0.00220363	32.5312
	rs6870256	T	C	0.0725	0.5786	5	158847071	0.0119	1.11e-09	14716	T	C	-0.00611182	0.517775	5	159420063	0.487537	0.00880373	378923	0.00251593	37.1127
	rs6968201	T	G	-0.0622	0.5425	7	6408796	0.0119	1.72e-07	14287	T	G	-0.0143349	0.480036	7	6369165	0.102837	0.00878765	378923	0.00190861	27.3166
	rs73416208	A	G	-0.1477	0.0654	22	37881211	0.0246	1.92e-09	14729	A	G	-0.00349577	0.0875179	22	37485173	0.821684	0.0155106	378923	0.0024415	36.0439
	rs76428106	T	C	-0.3406	0.9832	13	28604007	0.0535	1.94e-10	13800	T	C	-0.0064843	0.987321	13	28029870	0.87194	0.0402266	378923	0.00292839	40.5246
	rs8026767	A	G	-0.0743	0.2595	15	80260554	0.0132	1.81e-08	14734	A	G	0.00530927	0.223244	15	79968212	0.613752	0.0105191	378923	0.00214574	31.679
	rs911263	T	C	0.0781	0.7185	14	68753593	0.0128	1.05e-09	14735	T	C	0.0106868	0.690255	14	68286876	0.26098	0.00950719	378923	0.00252021	37.224
Interleukin-13 levels	rs10446322	A	G	0.064	0.3961	3	143068250	0.0132	1.24e-06	11777	A	G	-0.0128825	0.310351	3	143349408	0.173843	0.00947272	378923	0.0019921	23.5038
	rs10752781	T	G	0.0595	0.4904	1	234425332	0.0134	8.98e-06	11344	T	G	-0.000498029	0.417105	1	234289586	0.955254	0.00887596	378923	0.00173502	19.7128
	rs10893042	C	G	-0.0702	0.6744	11	123332970	0.015	2.87e-06	11344	C	G	0.00323103	0.561671	11	123462262	0.715168	0.00885398	378923	0.00192703	21.8985
	rs10917637	A	G	0.0692	0.3447	1	162878651	0.0136	3.61e-07	11772	A	G	-0.00351668	0.321882	1	162908861	0.707503	0.00937248	378923	0.00219447	25.8857
	rs11251952	A	G	-0.1845	0.0751	10	3623961	0.0397	3.36e-06	11344	A	G	0.00877615	0.0719612	10	3581769	0.606176	0.0170232	378923	0.00190029	21.5941
	rs11757926	C	G	0.1458	0.9259	6	41584211	0.0327	8.25e-06	7943	C	G	-0.016503	0.913123	6	41616473	0.292887	0.0156901	378923	0.0024966	19.8751
	rs13021250	C	G	0.1112	0.9154	2	8361137	0.0248	7.33e-06	10915	C	G	0.000860386	0.86029	2	8221007	0.946044	0.0127135	378923	0.00183858	20.1014
	rs13119159	A	G	0.0739	0.4958	4	40938582	0.0132	2.16e-08	11344	A	G	-0.0121651	0.479341	4	40936565	0.165974	0.00878184	378923	0.00275535	31.3375
	rs13297881	T	G	0.1562	0.9494	9	4934758	0.035	8.09e-06	11344	T	G	-0.0418161	0.983411	9	4934758	0.22625	0.0345566	378923	0.00175266	19.9136
	rs141726773	T	C	0.2093	0.9682	13	41810092	0.0446	2.69e-06	11344	T	C	0.0114959	0.956188	13	41235956	0.600475	0.0219505	378923	0.00193758	22.0187
	rs1472639	A	C	0.0677	0.2405	6	55271616	0.015	6.38e-06	11790	A	C	-0.0207486	0.339023	6	55406818	0.0252936	0.00927563	378923	0.00172477	20.3667
	rs149979178	A	G	0.1832	0.9229	7	61999529	0.039	2.63e-06	6901	A	G	0.0172762	0.922434	7	62539151	0.30103	0.0167045	378923	0.0031873	22.0595
	rs181829077	A	C	0.448	0.9937	1	210429399	0.0997	7.01e-06	9956	A	C	0.0242417	0.969312	1	210256054	0.342585	0.0255426	378923	0.00202396	20.1873
	rs183684201	C	G	-0.2968	0.9858	5	9974643	0.0628	2.29e-06	11782	C	G	-0.0152264	0.968305	5	9974531	0.543887	0.025087	378923	0.0018922	22.3324
	rs2073696	A	G	-0.0992	0.112	8	17271300	0.0219	5.91e-06	11782	A	G	0.00101606	0.148471	8	17413791	0.934922	0.0124434	378923	0.00173844	20.5145
	rs2485365	A	G	0.0579	0.4703	6	159512373	0.0129	7.18e-06	11776	A	G	-3.55162e-05	0.511557	6	159091341	0.996771	0.00877721	378923	0.0017078	20.1421
	rs36038515	A	G	0.0892	0.1389	3	8912627	0.0197	5.96e-06	11344	A	G	0.0189532	0.14481	3	8870943	0.12915	0.0124901	378923	0.00180404	20.4984
	rs36107074	T	C	-0.0706	0.2438	11	11427220	0.0159	8.99e-06	11343	T	C	-0.00060165	0.234924	11	11405673	0.953992	0.0104282	378923	0.00173513	19.7124
	rs4260678	A	G	0.0713	0.7649	5	33630839	0.016	8.34e-06	11786	A	G	0.00685149	0.736659	5	33630734	0.493174	0.00999824	378923	0.00168206	19.8548
	rs4535095	T	C	0.0594	0.5305	2	98857893	0.0134	9.3e-06	11344	T	C	0.00567548	0.513616	2	98241430	0.518902	0.00879866	378923	0.0017292	19.6466
	rs55924857	T	C	-0.0934	0.8535	15	57830694	0.0183	3.33e-07	11792	T	C	-0.0279988	0.831955	15	57538496	0.0174413	0.0117777	378923	0.00220417	26.0446
	rs59235092	A	G	0.2122	0.0274	16	79977921	0.0439	1.34e-06	11784	A	G	-0.0332579	0.0322625	16	79944024	0.18234	0.0249387	378923	0.00197883	23.3608
	rs74647203	A	G	-0.2845	0.0136	6	16610802	0.0629	6.1e-06	11792	A	G	-0.0826708	0.00676346	6	16610571	0.124575	0.0538274	378923	0.0017319	20.4545
	rs76219628	A	G	0.169	0.0397	7	154418309	0.0357	2.2e-06	11344	A	G	0.0526119	0.0275306	7	154626599	0.0496592	0.0268033	378923	0.00197158	22.4058
	rs909357	A	G	-0.1099	0.0772	8	133902602	0.0247	8.61e-06	11777	A	G	-0.0202169	0.0824232	8	132890357	0.206011	0.0159867	378923	0.00167818	19.7937
	rs9881117	A	G	-0.0656	0.3094	3	123702960	0.0141	3.28e-06	11791	A	G	0.00350326	0.387405	3	123984113	0.697929	0.00902625	378923	0.00183241	21.6419
Interleukin-15 receptor subunit alpha levels	rs1004308	T	C	0.0727	0.1931	9	124977274	0.0162	7.2e-06	11783	T	C	-0.0173761	0.149358	9	122214995	0.157603	0.0122957	378923	0.00170624	20.1356
	rs10125254	A	C	0.0651	0.5937	9	1673918	0.0138	2.39e-06	10856	A	C	-0.00698065	0.687025	9	1673918	0.459801	0.00944385	378923	0.00204571	22.2497
	rs117428573	A	C	-0.3132	0.0119	8	27696981	0.0684	4.67e-06	10857	A	C	0.0332811	0.0144815	8	27839464	0.368378	0.036999	378923	0.00192745	20.9629
	rs117484888	A	G	0.3794	0.0158	21	15303777	0.0799	2.05e-06	7423	A	G	0.167318	0.00212339	21	13931456	0.0857215	0.0973677	378923	0.00302834	22.5416
	rs12570881	A	T	-0.0867	0.8028	10	5815194	0.0174	6.27e-07	11344	A	T	-0.0150618	0.819679	10	5773231	0.189939	0.0114909	378923	0.00218386	24.8235
	rs140982443	T	C	0.1794	0.963	19	14884642	0.0395	5.58e-06	9906	T	C	0.0195778	0.953789	19	14773830	0.351073	0.0209947	378923	0.00207802	20.6235
	rs142180961	T	C	0.2488	0.0166	12	38055500	0.0553	6.82e-06	10724	T	C	0.0579139	0.0253873	12	37661698	0.0385496	0.0279917	378923	0.00188397	20.2381
	rs145793996	A	G	-0.2278	0.9801	11	37594094	0.0492	3.66e-06	11779	A	G	0.00250857	0.968394	11	37572544	0.92014	0.0250212	378923	0.00181668	21.434
	rs151041734	T	C	-0.3825	0.0139	8	79506727	0.0746	2.94e-07	8297	T	C	-0.0120482	0.0312903	8	78594492	0.639367	0.025712	378923	0.00315857	26.2833
	rs17129907	A	G	-0.1381	0.9503	11	97047987	0.0303	5.17e-06	11790	A	G	-0.0036186	0.977083	11	97176987	0.903473	0.0298379	378923	0.00175883	20.7696
	rs17635883	A	G	0.0937	0.122	7	51409710	0.0211	8.96e-06	11344	A	G	-0.0156792	0.202935	7	51342013	0.15323	0.0109782	378923	0.00173538	19.7169
	rs192538756	A	T	0.1159	0.8743	20	2629394	0.0241	1.52e-06	9461	A	T	-0.00371332	0.85694	20	2648748	0.770971	0.0127559	378923	0.00243857	23.1228
	rs200144408	T	TG	-0.0682	0.595	14	86567756	0.0147	3.49e-06	8368	T	TG	-0.00796054	0.622467	14	86101412	0.378204	0.00903363	378923	0.00256565	21.5194
	rs2228059	T	G	0.3692	0.5146	10	6002368	0.0127	8.39e-186	11344	T	G	-0.0198481	0.534999	10	5960405	0.0242214	0.0088073	378923	0.0693336	844.966
	rs2836464	A	G	0.0796	0.8384	21	39896592	0.0169	2.48e-06	11791	A	G	0.0101583	0.858123	21	38524668	0.418732	0.0125625	378923	0.00187796	22.1809
	rs4459616	T	C	0.14	0.0658	18	12175379	0.0294	1.92e-06	9899	T	C	-0.00244711	0.0509536	18	12175380	0.901719	0.0198163	378923	0.00228547	22.6712
	rs4772056	C	G	0.0894	0.8608	13	98893318	0.0197	5.68e-06	11344	C	G	-0.0164165	0.871223	13	98241064	0.210981	0.013124	378923	0.00181213	20.5905
	rs62144964	A	G	0.0852	0.1223	2	31652761	0.019	7.32e-06	11782	A	G	0.0406372	0.108281	2	31429895	0.00366067	0.0139838	378923	0.00170378	20.1047
	rs6751509	T	C	0.0577	0.3704	2	52233445	0.0128	6.55e-06	11782	T	C	0.00443385	0.397748	2	52006307	0.621445	0.00897899	378923	0.00172173	20.3169
	rs679874	A	G	0.0629	0.7114	6	153065996	0.0139	6.03e-06	11779	A	G	-0.00835999	0.654205	6	152744861	0.36511	0.00923072	378923	0.00173544	20.4738
	rs6845172	C	G	0.0778	0.8203	4	140657353	0.0162	1.57e-06	11772	C	G	-0.0166171	0.784402	4	139736199	0.118431	0.0106425	378923	0.00195537	23.0598
	rs7137828	T	C	-0.0748	0.5243	12	111932800	0.0133	1.87e-08	11344	T	C	-0.015272	0.586663	12	111494996	0.0859488	0.0088937	378923	0.00278051	31.6245
	rs7898286	T	G	-0.1967	0.3975	10	6009462	0.0135	4.34e-48	11344	T	G	0.00837901	0.320592	10	5967499	0.376599	0.00947659	378923	0.0183706	212.258
	rs79638163	T	G	0.176	0.9701	1	235799305	0.0398	9.77e-06	11792	T	G	0.0386106	0.987299	1	235636005	0.326289	0.0393337	378923	0.00165559	19.5517
	rs9270551	A	G	0.0749	0.7077	6	32560501	0.0153	9.81e-07	11344	A	G	-0.0169539	0.666543	6	32592724	0.0679783	0.00928907	378923	0.00210813	23.961
Interleukin-17A levels	rs12599620	T	C	-0.0726	0.7391	16	8011846	0.0153	2.08e-06	11336	T	C	0.012102	0.690194	16	7961844	0.201123	0.00946686	378923	0.0019823	22.512
	rs13028360	A	T	0.0597	0.4446	2	193404884	0.0135	9.77e-06	11336	A	T	0.0019788	0.48294	2	192540158	0.821781	0.00878474	378923	0.00172216	19.5526
	rs145734140	A	G	-0.3662	0.985	8	82998811	0.0815	7.01e-06	8187	A	G	0.0851629	0.999602	8	82086576	0.701368	0.222082	378923	0.00245995	20.1844
	rs1462017	C	G	-0.0893	0.1776	8	70106392	0.017	1.5e-07	11774	C	G	-0.00155632	0.137819	8	69194157	0.902435	0.0126957	378923	0.00233811	27.5887
	rs146575213	A	T	-0.4006	0.0103	19	16896917	0.0904	9.36e-06	8776	A	T	0.00432601	0.0209554	19	16786106	0.891043	0.0315802	378923	0.00223263	19.633
	rs17448036	A	G	-0.0585	0.5609	3	189579511	0.0128	4.87e-06	11783	A	G	-0.00261154	0.50689	3	189861722	0.765873	0.00877015	378923	0.00176957	20.8842
	rs2429911	T	C	0.2309	0.0251	17	2272057	0.0486	2.02e-06	11294	T	C	-0.0708184	0.010555	17	2368763	0.09749	0.0427351	378923	0.00199462	22.5683
	rs2731803	T	C	-0.0713	0.3974	5	17221637	0.0161	9.49e-06	11782	T	C	-0.00322809	0.302459	5	17221528	0.7382	0.00965807	378923	0.00166183	19.6089
	rs28852438	A	G	-0.068	0.2897	7	6380998	0.0148	4.34e-06	11336	A	G	0.0146743	0.338589	7	6341367	0.115011	0.00931074	378923	0.00185877	21.1066
	rs33998516	A	C	-0.0802	0.7781	1	96622380	0.0164	1.01e-06	11336	A	C	-0.00318921	0.706055	1	96156824	0.740998	0.00964868	378923	0.00210516	23.9103
	rs34557923	T	G	0.2446	0.9819	10	67955765	0.0517	2.23e-06	10913	T	G	-0.0759991	0.987085	10	66196007	0.0512295	0.0389829	378923	0.00204691	22.3796
	rs3895928	T	C	-0.1893	0.9682	12	89686567	0.0418	5.93e-06	11783	T	C	-0.0397529	0.950865	12	89292790	0.0532206	0.020564	378923	0.00173755	20.5057
	rs4877075	A	G	0.0908	0.1411	9	91976386	0.0192	2.25e-06	11336	A	G	0.0170961	0.166569	9	89361471	0.145196	0.0117361	378923	0.00196903	22.3611
	rs4985487	T	G	-0.0615	0.6045	16	70109850	0.0138	8.33e-06	11336	T	G	-0.00143024	0.532258	16	70075947	0.870452	0.00876991	378923	0.00174893	19.8571
	rs56702825	A	G	0.1383	0.9451	8	504034	0.0303	5.01e-06	11766	A	G	-0.0519405	0.929625	8	554034	0.00233642	0.0170646	378923	0.00176751	20.8298
	rs57876893	T	G	0.1915	0.0279	14	23580861	0.043	8.45e-06	11776	T	G	0.0102424	0.0359417	14	23111652	0.66825	0.0239002	378923	0.0016814	19.8302
	rs75788494	T	C	-0.2432	0.021	2	13468626	0.0525	3.61e-06	10574	T	C	0.0148952	0.0136188	2	13328501	0.694684	0.0379489	378923	0.0020253	21.4549
	rs77529534	T	C	-0.1279	0.9323	9	27215497	0.0272	2.57e-06	11775	T	C	-0.0032596	0.880584	9	27215499	0.811795	0.0136895	378923	0.00187425	22.107
	rs77595989	T	G	0.1696	0.9648	12	118130693	0.0371	4.84e-06	11767	T	G	-0.0114054	0.945587	12	117692888	0.555268	0.0193349	378923	0.00177283	20.8944
	rs79982350	C	G	-0.1467	0.0555	9	31560030	0.0295	6.6e-07	11336	C	G	0.016942	0.0538842	9	31560032	0.383328	0.0194337	378923	0.00217676	24.7252
Interleukin-17C levels	rs1072074	A	G	-0.0649	0.5847	4	24758319	0.0141	4.17e-06	11785	A	G	-0.00417186	0.529045	4	24756697	0.641413	0.0089578	378923	0.00179449	21.1825
	rs10870773	A	G	-0.0816	0.8025	13	44396409	0.0171	1.82e-06	11345	A	G	0.0068177	0.742083	13	43822273	0.496297	0.0100212	378923	0.00200315	22.7673
	rs113334480	T	C	-0.0962	0.8992	3	184205438	0.0217	9.29e-06	11788	T	C	0.00681778	0.918082	3	184487650	0.668365	0.0159148	378923	0.00166444	19.6497
	rs113702571	T	C	-0.2558	0.9848	8	118629302	0.0564	5.75e-06	11786	T	C	-0.0509806	0.987	8	117617063	0.189985	0.038898	378923	0.00174228	20.5669
	rs114882743	A	T	-0.3259	0.9804	1	176930254	0.0548	2.73e-09	11345	A	T	-0.0280106	0.994227	1	176961118	0.620493	0.0565698	378923	0.00310779	35.3615
	rs11931996	T	C	-0.1219	0.9068	4	152291909	0.0262	3.28e-06	11345	T	C	-0.00421243	0.94559	4	151370757	0.829583	0.0195712	378923	0.00190446	21.6435
	rs12092228	T	G	0.1508	0.0512	1	242536005	0.0327	4e-06	9892	T	G	-0.037271	0.057686	1	242372703	0.0489813	0.0189313	378923	0.00214531	21.2627
	rs12863903	T	C	-0.0857	0.1597	13	96638651	0.018	1.93e-06	11345	T	C	0.0124855	0.173891	13	95986397	0.279474	0.0115446	378923	0.00199409	22.6642
	rs12895022	T	C	0.1091	0.0906	14	102333234	0.0236	3.78e-06	11774	T	C	-0.0133885	0.0933519	14	101866897	0.377256	0.0151631	378923	0.00181182	21.3674
	rs139152046	T	G	-0.2421	0.0211	12	23245149	0.0536	6.28e-06	9422	T	G	0.00877708	0.00485647	12	23092215	0.889838	0.063368	378923	0.00216062	20.3971
	rs139637682	T	C	-0.3301	0.9817	2	111999407	0.0737	7.5e-06	8488	T	C	-0.0106713	0.997251	2	111241830	0.899504	0.0844991	378923	0.0023579	20.0564
	rs17700884	T	G	-0.105	0.3783	16	88684495	0.0136	1.16e-14	11775	T	G	0.011167	0.50326	16	88618087	0.20321	0.00877595	378923	0.00503671	59.5974
	rs1920106	T	C	0.0633	0.3948	7	21240100	0.0132	1.62e-06	11792	T	C	-0.00879682	0.413088	7	21200481	0.323356	0.00890741	378923	0.00194637	22.9925
	rs199658824	T	TG	-0.2362	0.9733	12	52739413	0.0468	4.49e-07	8391	T	TG	-0.0195448	0.982474	12	52345629	0.554604	0.0330777	378923	0.00302648	25.4662
	rs2408771	T	G	0.0625	0.4358	5	126053775	0.0138	5.93e-06	11345	T	G	0.00953989	0.413588	5	126718083	0.291147	0.00903734	378923	0.00180473	20.5081
	rs2770113	A	G	0.0604	0.4998	6	158194819	0.0135	7.67e-06	11345	A	G	-0.00383327	0.414639	6	157773787	0.668289	0.00894584	378923	0.00176131	20.0138
	rs2814092	C	G	0.0624	0.6437	6	66547346	0.0135	3.8e-06	11792	C	G	-0.00154003	0.640091	6	65837453	0.86622	0.00914176	378923	0.00180854	21.3613
	rs28552890	A	T	-0.096	0.8859	8	23691952	0.0215	8e-06	11345	A	T	-0.0178719	0.946168	8	23834439	0.355657	0.0193487	378923	0.00175428	19.9337
	rs39779	C	G	0.1077	0.1032	16	8393906	0.0227	2.09e-06	11345	C	G	-0.0212464	0.130736	16	8343904	0.10313	0.0130357	378923	0.00198022	22.5062
	rs59356989	A	G	-0.0882	0.8432	5	107423766	0.0177	6.26e-07	11790	A	G	-0.00431463	0.832221	5	108088065	0.713567	0.0117542	378923	0.00210166	24.8266
	rs6874610	T	G	-0.0649	0.2795	5	39436460	0.0144	6.58e-06	11783	T	G	-0.00771857	0.34658	5	39436358	0.4023	0.00921598	378923	0.00172092	20.3091
	rs72815428	T	C	-0.1673	0.0423	5	174836306	0.0366	4.85e-06	11775	T	C	-0.022878	0.0132774	5	175409303	0.549545	0.0382292	378923	0.00177133	20.8908
	rs73181003	A	G	-0.1122	0.093	22	46922217	0.0246	5.09e-06	11345	A	G	-0.0244565	0.115234	22	46526320	0.0769644	0.0138283	378923	0.00183027	20.7988
	rs7324443	C	G	0.0637	0.3575	13	30065064	0.014	5.36e-06	11345	C	G	0.0119694	0.399286	13	29490927	0.183433	0.0089978	378923	0.00182149	20.6989
	rs75246422	T	C	-0.0951	0.1233	5	174179760	0.0201	2.23e-06	11793	T	C	0.0101743	0.135624	5	174752757	0.426382	0.0127915	378923	0.00189462	22.3818
	rs75360344	A	G	-0.1414	0.0498	7	35414652	0.031	5.08e-06	11774	A	G	0.0165719	0.0296472	7	35375042	0.520474	0.0257882	378923	0.00176394	20.8018
	rs7559734	T	C	-0.0915	0.8803	2	212465664	0.0206	8.92e-06	11345	T	C	-0.00560829	0.879729	2	211600939	0.677718	0.0134951	378923	0.001736	19.7256
	rs77223587	T	G	-0.3175	0.9893	15	46123423	0.0705	6.68e-06	10324	T	G	-0.0248505	0.985696	15	45831225	0.498254	0.0366938	378923	0.00196069	20.278
	rs77654242	T	G	-0.2174	0.9707	2	136675328	0.0469	3.56e-06	10294	T	G	0.029366	0.972775	2	135917758	0.276389	0.0269792	378923	0.00208297	21.4827
	rs78289993	A	G	0.1577	0.961	8	14156196	0.0351	7.03e-06	11785	A	G	-0.0270142	0.983658	8	14298687	0.434393	0.0345584	378923	0.00170992	20.1825
	rs79340054	T	C	0.138	0.9508	10	19368604	0.0309	7.97e-06	11780	T	C	0.0180846	0.92183	10	19079675	0.272832	0.016492	378923	0.00169029	19.9419
	rs79599491	T	C	-0.1905	0.9711	15	42484321	0.0419	5.45e-06	11306	T	C	-0.0510081	0.995193	15	42192123	0.414337	0.062488	378923	0.00182499	20.6674
	rs8015296	C	G	-0.1162	0.0991	14	92763907	0.0253	4.37e-06	9461	C	G	-0.0115255	0.0809442	14	92297563	0.475562	0.0161544	378923	0.00222468	21.0901
Interleukin-18 levels	rs113552426	C	G	-0.278	0.9792	16	84730435	0.0581	1.71e-06	11249	C	G	-0.156276	0.996	16	84696829	0.0232204	0.0688504	378923	0.00203114	22.8908
	rs113841145	A	G	0.2866	0.9893	11	116331456	0.0629	5.2e-06	13809	A	G	-0.0498226	0.989429	11	116460739	0.240646	0.042461	378923	0.00150119	20.7581
	rs115120333	T	C	-0.1967	0.9795	1	78975194	0.0443	8.99e-06	14743	T	C	-0.0800771	0.986704	1	78509509	0.0335931	0.0376848	378923	0.00133547	19.7125
	rs11605127	C	G	-0.0629	0.7543	11	268430	0.0137	4.41e-06	14730	C	G	-0.00237741	0.6426	11	268430	0.795299	0.00916377	378923	0.00142901	21.0766
	rs11918804	A	C	-0.1184	0.9337	3	196038580	0.0266	8.54e-06	11791	A	C	0.0461136	0.957659	3	196311709	0.0330826	0.0216387	378923	0.00167749	19.8092
	rs12201187	A	T	0.0676	0.2767	6	162785078	0.0138	9.65e-07	13245	A	T	0.00185183	0.362971	6	162364046	0.839851	0.00916369	378923	0.00180841	23.9922
	rs12648080	A	G	0.072	0.8077	4	121893301	0.0146	8.16e-07	14743	A	G	-0.00115536	0.843867	4	120972146	0.923398	0.0120157	378923	0.00164686	24.3165
	rs12681624	C	G	-0.0935	0.8179	8	144606172	0.0157	2.59e-09	13657	C	G	-0.0229171	0.802488	8	143524002	0.0377364	0.01103	378923	0.00259025	35.4618
	rs12711729	T	C	-0.0702	0.7336	2	126751021	0.0153	4.47e-06	11345	T	C	0.00737803	0.719174	2	125993444	0.449353	0.00975293	378923	0.00185217	21.0482
	rs139760701	A	T	-0.3049	0.989	3	115001900	0.0604	4.46e-07	13809	A	T	0.0358705	0.994939	3	115283053	0.557286	0.0611209	378923	0.00184195	25.4787
	rs1403742	A	T	-0.0567	0.371	20	51289816	0.0124	4.82e-06	14296	A	T	-0.00544312	0.388456	20	52673277	0.544898	0.00899061	378923	0.00146041	20.9056
	rs144626837	T	C	0.2026	0.9792	2	125030834	0.0458	9.71e-06	14741	T	C	0.0157027	0.97736	2	124273257	0.598875	0.0298519	378923	0.0013257	19.5654
	rs148504635	A	C	0.2532	0.9857	16	54161464	0.0525	1.42e-06	14737	A	C	0.00510609	0.985949	16	54127552	0.892253	0.0376962	378923	0.00157585	23.2568
	rs17229943	A	C	-0.16	0.9351	5	68682536	0.0267	2.07e-09	14744	A	C	0.0210412	0.897722	5	69386709	0.150118	0.0146209	378923	0.00242966	35.9053
	rs2108621	T	C	0.0581	0.3565	19	5344989	0.0126	4.01e-06	14296	T	C	0.00823555	0.298885	19	5344978	0.388614	0.00955252	378923	0.00148508	21.2594
	rs35495214	T	C	0.1374	0.0465	11	112433719	0.0291	2.34e-06	14735	T	C	-0.0267776	0.0190704	11	112562996	0.405767	0.0322091	378923	0.00151071	22.2909
	rs35538453	CA	C	-0.3011	0.0126	21	15968566	0.0663	5.59e-06	10407	CA	C	0.00579554	0.0114995	21	14596245	0.887378	0.0409223	378923	0.00197792	20.6211
	rs35656694	A	C	0.0746	0.851	16	52032393	0.0165	6.15e-06	14744	A	C	0.00404572	0.866044	16	51998481	0.753854	0.0129024	378923	0.0013845	20.4386
	rs385076	T	C	-0.1857	0.3734	2	32489851	0.0123	1.68e-51	14296	T	C	0.018399	0.355388	2	32264782	0.0446313	0.00916235	378923	0.0156938	227.904
	rs4140444	A	G	0.2157	0.0204	6	38300402	0.0461	2.88e-06	14741	A	G	-0.00998045	0.0184308	6	38332626	0.761451	0.0328763	378923	0.00148295	21.8897
	rs4612182	A	G	-0.0547	0.5914	6	138336137	0.0123	8.7e-06	14743	A	G	0.00253616	0.583171	6	138015000	0.777788	0.00898695	378923	0.00133967	19.7745
	rs55858715	T	G	-0.117	0.0649	11	86685696	0.0254	4.1e-06	13233	T	G	-0.0172104	0.0304435	11	86974654	0.500684	0.025557	378923	0.00160085	21.2148
	rs56266057	T	G	0.0796	0.8662	10	17082153	0.018	9.77e-06	14295	T	G	-0.0115796	0.875965	10	17040154	0.381583	0.0132341	378923	0.00136617	19.5533
	rs56836641	T	C	-0.163	0.0477	7	155637974	0.0301	6.12e-08	14743	T	C	-0.00947351	0.0705469	7	155845280	0.58048	0.0171409	378923	0.00198515	29.3213
	rs5744249	A	C	0.2039	0.7618	11	112025306	0.0135	1.53e-51	14742	A	C	-0.00288217	0.757241	11	112154583	0.777789	0.0102132	378923	0.0152385	228.091
	rs60235102	T	C	0.1154	0.9237	11	105060888	0.0225	2.91e-07	14722	T	C	-0.00668214	0.897293	11	105190161	0.645008	0.0145041	378923	0.00178363	26.3019
	rs62351325	T	C	0.1557	0.9627	5	19698240	0.0344	6.01e-06	14744	T	C	0.0271158	0.979737	5	19698131	0.381037	0.0309545	378923	0.00138753	20.4834
	rs67424072	T	G	-0.082	0.8341	7	11104167	0.0165	6.71e-07	14296	T	G	0.00384152	0.803497	7	11064540	0.728653	0.0110733	378923	0.00172463	24.6944
	rs72766437	T	C	0.0637	0.2088	5	83710370	0.0143	8.41e-06	14734	T	C	0.00649766	0.232483	5	84414552	0.530908	0.0103694	378923	0.00134494	19.8403
	rs77994606	A	G	-0.2314	0.9814	18	28763724	0.0472	9.46e-07	14743	A	G	-0.0274385	0.977754	18	31183761	0.3572	0.0298013	378923	0.00162761	24.0317
	rs7990672	T	G	-0.0568	0.69	13	90838056	0.0128	9.1e-06	14295	T	G	0.00571694	0.766159	13	90185802	0.582267	0.010393	378923	0.00137561	19.6887
interleukin-18 receptor 1 levels	rs115232861	T	C	-0.3209	0.9616	2	102242037	0.0313	1.15e-24	14733	T	C	-0.00323921	0.945434	2	101625575	0.867459	0.0194096	378923	0.0070839	105.097
	rs117195704	A	G	-0.1505	0.0389	10	61379709	0.0313	1.52e-06	14730	A	G	-0.0483403	0.02411	10	59619951	0.0917001	0.0286631	378923	0.00156711	23.1167
	rs117524772	A	C	0.2911	0.0232	17	64361924	0.0451	1.09e-10	14295	A	C	-0.0195616	0.0088217	17	66365806	0.675428	0.0467187	378923	0.00290592	41.6553
	rs13412259	C	G	-0.0716	0.2682	2	103317167	0.0135	1.13e-07	14295	C	G	-0.0095258	0.212588	2	102700708	0.374608	0.0107288	378923	0.00196391	28.1253
	rs35021151	A	G	-0.1646	0.0317	3	58414784	0.0342	1.49e-06	14735	A	G	0.0250246	0.0345906	3	58429057	0.298493	0.0240697	378923	0.00156955	23.1605
	rs35679975	T	C	0.0726	0.8161	20	51194941	0.0149	1.1e-06	14726	T	C	0.0345385	0.841525	20	52578402	0.00422708	0.0120735	378923	0.00160959	23.7379
	rs62257659	A	G	-0.2015	0.9745	3	79589418	0.042	1.61e-06	14727	A	G	0.0172734	0.986777	3	79540268	0.653162	0.038439	378923	0.00156048	23.014
	rs6742007	A	C	0.0962	0.1233	2	104759119	0.0182	1.25e-07	14742	A	C	0.016715	0.1277	2	104142661	0.202459	0.0131141	378923	0.0018916	27.935
	rs7149605	A	G	0.1075	0.0957	14	94854041	0.0203	1.19e-07	14731	A	G	-0.00386681	0.0828809	14	94387704	0.808958	0.0159937	378923	0.00190006	28.0392
	rs75366565	T	C	-0.401	0.1988	2	103166288	0.0142	1.92e-175	14735	T	C	0.00692503	0.204541	2	102549829	0.523992	0.0108678	378923	0.0513419	797.358
	rs78199195	A	G	-0.0956	0.8928	3	146882115	0.0196	1.07e-06	14295	A	G	0.00879861	0.915132	3	147164328	0.575534	0.015714	378923	0.00166149	23.7872
	rs951774	A	C	0.5719	0.1798	2	102912664	0.0148	1e-200	14728	A	C	-0.00407221	0.208851	2	102296204	0.706814	0.0108264	378923	0.0920521	1492.99
Interleukin-1-alpha levels	rs10057700	A	G	-0.0822	0.4388	5	161958436	0.0181	5.59e-06	8587	A	G	0.00841899	0.001529	5	162531430	0.937958	0.108163	378923	0.00239609	20.6198
	rs10063171	T	G	0.0775	0.1932	5	67352803	0.0175	9.49e-06	11340	T	G	-0.021937	0.209425	5	68056975	0.0427071	0.0108247	378923	0.00172649	19.6088
	rs10233998	T	G	0.131	0.0604	7	89060931	0.0286	4.64e-06	11785	T	G	0.0367943	0.041407	7	89431617	0.0939485	0.0219678	378923	0.00177709	20.9767
	rs115494443	A	G	0.2658	0.0186	1	116784131	0.0565	2.55e-06	10853	A	G	0.0917857	0.00987916	1	116241509	0.0370033	0.0440065	378923	0.00203507	22.1275
	rs115602471	T	C	0.2215	0.0311	2	170964850	0.0469	2.33e-06	11340	T	C	-0.0260141	0.00376814	2	170108340	0.71979	0.0725154	378923	0.00196307	22.301
	rs117537822	T	C	0.2176	0.9755	17	32073614	0.0439	7.17e-07	11788	T	C	-0.00581131	0.964721	17	33746595	0.80747	0.023847	378923	0.00207991	24.5649
	rs11759846	A	G	-0.3263	0.0799	6	32586222	0.0266	1.36e-34	11788	A	G	-0.0694076	0.0435737	6	32618445	0.00141684	0.0217497	378923	0.0126044	150.452
	rs11878153	A	G	0.1116	0.9015	18	308555	0.0221	4.42e-07	11787	A	G	0.0116498	0.854375	18	308555	0.348735	0.0124325	378923	0.00215875	25.4959
	rs12047801	T	C	0.0783	0.174	1	105113404	0.0171	4.67e-06	11785	T	C	-0.00785192	0.114611	1	104570782	0.565663	0.0136686	378923	0.00177595	20.9632
	rs12529944	T	C	-0.0845	0.178	6	84066908	0.0189	7.79e-06	11340	T	C	-0.00124128	0.100491	6	83357189	0.932435	0.0146409	378923	0.00175959	19.9854
	rs16886503	A	T	0.2438	0.9824	8	89744017	0.0524	3.28e-06	11786	A	T	0.00644603	0.977842	8	88731788	0.82981	0.0299892	378923	0.00183333	21.6437
	rs190042298	A	G	0.1502	0.0497	3	147628690	0.0339	9.39e-06	9897	A	G	-0.0196353	0.042937	3	147910903	0.360868	0.0214896	378923	0.00197959	19.6269
	rs2426634	A	G	-0.0896	0.1376	20	55282711	0.0198	6.03e-06	11787	A	G	-0.0115689	0.0956258	20	56707655	0.437596	0.0149034	378923	0.00173432	20.4744
	rs4767214	T	C	0.062	0.5326	12	114539621	0.013	1.85e-06	11772	T	C	0.0188775	0.489144	12	114101816	0.0311724	0.00876039	378923	0.00192845	22.7417
	rs523604	A	G	0.0754	0.5264	11	118755738	0.0142	1.1e-07	10290	A	G	-0.012312	0.465313	11	118885029	0.164447	0.00885583	378923	0.00273251	28.1891
	rs61098036	A	G	-0.0856	0.8232	17	53509585	0.0187	4.7e-06	9891	A	G	-0.00651665	0.842934	17	55432224	0.590177	0.0120997	378923	0.002114	20.9496
	rs7138689	T	G	0.0961	0.8877	12	103893494	0.0208	3.83e-06	11777	T	G	0.0200385	0.89487	12	103499716	0.159271	0.0142367	378923	0.00180925	21.3426
	rs72937918	T	C	-0.2056	0.0233	11	80672314	0.0452	5.4e-06	11772	T	C	-0.0010296	0.0308491	11	80961271	0.967786	0.0254946	378923	0.00175451	20.6869
	rs76012752	A	G	0.1568	0.9527	12	28953348	0.0352	8.41e-06	11340	A	G	0.0250774	0.967699	12	28800415	0.313404	0.0248758	378923	0.00174676	19.8395
	rs76544453	T	C	-0.1609	0.9585	14	81651382	0.0361	8.31e-06	11788	T	C	-0.0073943	0.98376	14	81185038	0.830939	0.0346341	378923	0.00168239	19.862
	rs78267257	A	G	-0.1825	0.0323	14	83490781	0.0406	6.95e-06	10903	A	G	-0.0696444	0.00592876	14	83024437	0.230041	0.0580249	378923	0.00184979	20.202
	rs9272305	A	C	-0.2444	0.0316	6	32603879	0.0462	1.22e-07	8587	A	C	-0.0201173	0.097713	6	32636102	0.175075	0.0148349	378923	0.00324836	27.978
Interleukin-2 levels	rs10996419	T	C	-0.1222	0.9188	10	67202938	0.0259	2.38e-06	11784	T	C	-0.00269851	0.88574	10	65443180	0.844713	0.0137771	378923	0.00188552	22.2571
	rs11141276	T	C	0.1434	0.0611	9	88777064	0.0306	2.78e-06	9265	T	C	-0.000996626	0.0306527	9	86162149	0.968421	0.0251741	378923	0.00236473	21.9564
	rs111783480	A	G	-0.1462	0.1075	4	14756774	0.0329	8.84e-06	9265	A	G	-0.0375783	0.0112191	4	14755150	0.367022	0.0416581	378923	0.00212683	19.7428
	rs144129701	C	G	-0.2699	0.9727	14	55563894	0.0576	2.79e-06	11341	C	G	-0.0117982	0.978305	14	55097176	0.696272	0.0302241	378923	0.00193228	21.9525
	rs145516501	CA	C	-0.2759	0.0229	13	95200973	0.0539	3.08e-07	8383	CA	C	-0.019584	0.0162578	13	94548719	0.57138	0.0345994	378923	0.00311581	26.1952
	rs150999021	CAAAT	C	0.0798	0.5014	19	54588401	0.0175	5.12e-06	7456	GTTTATTTA	G	-0.132467	0.000399264	19	54085128	0.577024	0.237508	378923	0.00278109	20.788
	rs1657222	A	G	-0.0621	0.4037	10	34837139	0.0137	5.82e-06	11340	A	G	0.0067503	0.484417	10	34548211	0.44171	0.00877449	378923	0.0018086	20.5431
	rs1943222	A	G	-0.0622	0.6878	18	58028057	0.0138	6.57e-06	11789	A	G	0.00999346	0.738253	18	60360824	0.317709	0.0100017	378923	0.00172028	20.3118
	rs28515912	A	C	-0.0723	0.6969	17	103299	0.0149	1.22e-06	10723	A	C	0.00105837	0.621033	17	253508	0.907145	0.00907371	378923	0.00219096	23.5409
	rs35252272	G	GT	-0.081	0.7096	17	73558213	0.0177	4.73e-06	7307	G	GT	0.00870824	0.71126	17	75562132	0.368202	0.00967747	378923	0.00285786	20.9365
	rs36006983	T	C	-0.0728	0.7384	16	77431739	0.0153	1.95e-06	11341	T	C	0.0115056	0.820511	16	77397842	0.310971	0.0113559	378923	0.00199234	22.6362
	rs4703508	T	C	-0.1216	0.9334	5	35188802	0.026	2.91e-06	11789	T	C	0.0263718	0.968906	5	35188700	0.294842	0.0251745	378923	0.00185199	21.8699
	rs55813957	C	G	0.0728	0.7076	11	128560199	0.016	5.36e-06	11341	C	G	0.00226841	0.766295	11	128690304	0.82837	0.0104635	378923	0.00182213	20.6988
	rs6535212	T	G	-0.0646	0.6861	4	138235156	0.0139	3.36e-06	11784	T	G	-0.0152884	0.691174	4	137314002	0.106287	0.00946588	378923	0.00182956	21.5954
	rs72659067	A	G	0.3327	0.0111	8	62639773	0.0736	6.17e-06	9980	A	G	-0.0464272	0.00147552	8	61727214	0.685364	0.114591	378923	0.0020433	20.4297
	rs74852566	T	G	-0.1999	0.0244	10	2293803	0.0431	3.52e-06	11789	T	G	-0.0100332	0.0190427	10	2251609	0.754081	0.032028	378923	0.00182139	21.5079
	rs75739108	T	C	0.1737	0.039	3	137247468	0.038	4.85e-06	11341	T	C	-0.021221	0.056737	3	137528626	0.266307	0.0190904	378923	0.001839	20.8908
	rs7638939	A	T	0.0854	0.8293	3	125991040	0.0174	9.2e-07	11769	A	T	-0.00494147	0.843238	3	126272197	0.682794	0.0120921	378923	0.00204263	24.0848
	rs77832761	A	G	0.1922	0.0318	13	85868678	0.0414	3.44e-06	11785	A	G	-0.00458498	0.0459181	13	85294543	0.828731	0.0211944	378923	0.0018255	21.5493
	rs77853517	T	C	-0.1048	0.8961	3	64865615	0.0217	1.37e-06	11787	T	C	-0.00278035	0.813641	3	64879940	0.806345	0.0113417	378923	0.00197488	23.32
	rs77880908	T	C	-0.0886	0.1258	4	47700645	0.0196	6.17e-06	11770	T	C	-0.0106674	0.161354	4	47698628	0.374183	0.0120039	378923	0.00173311	20.4306
	rs79419497	A	G	0.2016	0.9733	2	192579384	0.0424	1.99e-06	11789	A	G	0.0207168	0.982508	2	191714658	0.54013	0.0338168	378923	0.00191399	22.6035
	rs79925007	T	G	0.1176	0.9036	4	34713434	0.0255	3.99e-06	11341	T	G	0.0301498	0.877193	4	34711812	0.0245036	0.013405	378923	0.00187184	21.2646
Interleukin-20 levels	rs112421516	A	G	0.1935	0.9708	1	67400701	0.0435	8.66e-06	11336	A	G	-0.0421272	0.980183	1	66935018	0.182525	0.0316028	378923	0.00174247	19.7837
	rs114209791	A	G	-0.2134	0.9756	2	52215130	0.046	3.5e-06	11784	A	G	0.0660001	0.981242	2	51987992	0.0416361	0.0323984	378923	0.00182301	21.5179
	rs114363239	T	C	-0.2372	0.0189	1	41433965	0.0487	1.11e-06	11782	T	C	-0.0562033	0.00968404	1	40968293	0.214585	0.0452867	378923	0.00200946	23.7191
	rs115191082	T	G	-0.2543	0.0149	1	104640701	0.0561	5.82e-06	11294	T	G	-0.0319983	0.006009	1	104098079	0.578425	0.0575833	378923	0.00181606	20.5442
	rs117977288	T	G	-0.1546	0.9553	16	80689313	0.0316	9.96e-07	11784	T	G	0.0431901	0.953546	16	80655416	0.038256	0.0208436	378923	0.00202708	23.9316
	rs12498781	A	G	0.0635	0.3202	4	133183457	0.0137	3.57e-06	11763	A	G	-0.00648806	0.216065	4	132262302	0.541169	0.010618	378923	0.00182304	21.4799
	rs12969831	A	G	0.1474	0.9399	18	74247282	0.0331	8.46e-06	11336	A	G	-0.0225052	0.979671	18	76535325	0.481272	0.0319558	378923	0.0017463	19.8272
	rs13421547	T	C	0.147	0.044	2	13940522	0.0325	6.09e-06	11784	T	C	-0.00600621	0.0607999	2	13800397	0.743757	0.0183742	378923	0.00173309	20.4548
	rs138771212	A	G	-0.3596	0.9909	8	68839107	0.0778	3.8e-06	11336	A	G	-0.0188836	0.993381	8	67926872	0.725785	0.0538395	378923	0.00188106	21.3601
	rs143409618	T	C	-0.2247	0.0541	13	112575760	0.0504	8.26e-06	11784	T	C	-0.0127553	0.0535575	13	111921446	0.511786	0.0194423	378923	0.00168392	19.8734
	rs146918864	T	C	-0.2551	0.0228	2	141913966	0.0515	7.29e-07	11438	T	C	-0.0315514	0.0393681	2	141156397	0.163587	0.0226483	378923	0.00214055	24.5319
	rs188205021	T	C	-0.222	0.0255	11	100596026	0.0427	2e-07	11774	T	C	0.0594228	0.0111329	11	100725295	0.151877	0.0414693	378923	0.0022905	27.0257
	rs2285212	T	C	-0.1112	0.9158	1	169461481	0.0248	7.33e-06	11336	T	C	0.00487627	0.911475	1	169492243	0.752764	0.0154805	378923	0.00177042	20.1016
	rs28542561	T	C	-0.1753	0.965	15	23769949	0.0372	2.45e-06	11774	T	C	0.0369111	0.959479	15	23524802	0.100349	0.0224634	378923	0.0018825	22.2026
	rs34172193	A	G	-0.2175	0.02	6	112451601	0.0488	8.31e-06	10918	A	G	-0.0461572	0.00705919	6	112130399	0.379382	0.0525089	378923	0.00181613	19.8609
	rs34691354	C	G	0.0651	0.6659	18	75094435	0.0143	5.3e-06	11336	C	G	-0.00425146	0.694994	18	77382479	0.65538	0.00952599	378923	0.00182489	20.7211
	rs35508685	T	C	0.1688	0.9672	2	213241261	0.0373	6.03e-06	11782	T	C	0.0229728	0.98203	2	212376537	0.48797	0.0331239	378923	0.00173522	20.4764
	rs383039	A	G	-0.0698	0.2136	1	242399370	0.0156	7.66e-06	11783	A	G	-4.69063e-05	0.191324	1	242236068	0.996637	0.0111288	378923	0.00169617	20.0165
	rs61992201	T	G	0.0888	0.1397	14	48507353	0.0201	9.97e-06	10267	T	G	-0.0281481	0.103005	14	48038150	0.0508253	0.0144131	378923	0.00189743	19.5141
	rs6952803	A	G	0.2776	0.9804	7	54991055	0.0597	3.32e-06	10849	A	G	-0.0312939	0.99797	7	54923362	0.751912	0.098994	378923	0.00198901	21.6177
	rs72633862	T	G	-0.1722	0.0444	1	9746065	0.0376	4.65e-06	11774	T	G	0.0103923	0.0413872	1	9686007	0.639484	0.0221859	378923	0.00177825	20.9709
	rs72659995	T	C	-0.1232	0.9142	14	21169862	0.0267	3.95e-06	11336	T	C	-0.00402845	0.92011	14	20701703	0.807287	0.0165149	378923	0.00187467	21.2874
	rs73192044	A	G	-0.1066	0.9032	3	119431497	0.0237	6.86e-06	11336	A	G	-0.00869335	0.897	3	119712650	0.54824	0.0144793	378923	0.00178149	20.2274
Interleukin-20 receptor subunit alpha levels	rs113105910	A	G	-0.2425	0.0165	11	5315973	0.0538	6.56e-06	11786	A	G	0.0170065	0.0295827	11	5294743	0.515902	0.0261768	378923	0.00172086	20.3135
	rs113153423	A	G	0.1913	0.972	8	139987300	0.0407	2.6e-06	11792	A	G	-0.0228507	0.980892	8	138975057	0.465558	0.0313141	378923	0.00187	22.0886
	rs113563938	A	T	0.3176	0.9871	7	12560554	0.0676	2.62e-06	11344	A	T	0.0532934	0.99539	7	12520928	0.404955	0.0639928	378923	0.00194204	22.0694
	rs115680168	T	C	-0.3364	0.0177	4	164735206	0.0757	8.84e-06	7586	T	C	0.0563822	0.00113927	4	163814054	0.66813	0.131514	378923	0.00259644	19.7427
	rs11987533	A	G	0.1171	0.1374	8	35154239	0.0198	3.34e-09	11344	A	G	0.0115922	0.150812	8	35296721	0.343913	0.0122479	378923	0.00307383	34.9709
	rs12056343	T	G	-0.0761	0.7494	8	79840734	0.0166	4.55e-06	9894	T	G	0.00533883	0.720651	8	78928499	0.585577	0.00979142	378923	0.00211963	21.0119
	rs12138611	C	G	0.119	0.1039	1	168180874	0.0256	3.34e-06	11344	C	G	0.012316	0.132332	1	168211636	0.349051	0.013152	378923	0.00190117	21.6042
	rs143067549	T	C	-0.4166	0.0114	5	46131995	0.091	4.69e-06	7315	T	C	0.0234844	0.00252541	5	46131893	0.778906	0.0836502	378923	0.00285693	20.9526
	rs149111746	A	G	0.2357	0.0208	17	59389022	0.0511	3.98e-06	11783	A	G	0.00878719	0.0212216	17	61311661	0.773289	0.0305031	378923	0.00180235	21.2718
	rs188200783	T	C	-0.2004	0.0429	5	22203180	0.0449	8.07e-06	8974	T	C	-0.0324911	0.0307671	5	22203071	0.207443	0.0257737	378923	0.0022149	19.9162
	rs2064077	T	C	0.1072	0.083	1	171216897	0.0241	8.66e-06	11790	T	C	0.00597104	0.0755494	1	171247758	0.718952	0.0165927	378923	0.00167538	19.7825
	rs2883991	T	C	0.08	0.8477	2	53038599	0.0181	9.88e-06	11789	T	C	-0.00117402	0.841519	2	52811461	0.922066	0.0120005	378923	0.00165435	19.5321
	rs28846828	T	C	-0.0765	0.4228	1	153082810	0.0154	6.78e-07	8817	T	C	0.0157924	0.364532	1	153110334	0.0834853	0.00912429	378923	0.00279092	24.6708
	rs4667792	T	C	-0.0606	0.5471	2	166018354	0.0135	7.16e-06	11344	T	C	0.00701529	0.616697	2	165161844	0.437529	0.00903599	378923	0.00177313	20.1466
	rs59446445	A	G	0.1741	0.0321	5	154577444	0.038	4.61e-06	11790	A	G	0.037525	0.0215102	5	155197884	0.211003	0.0300005	378923	0.00177723	20.9873
	rs6842116	C	G	-0.0925	0.8324	4	6909807	0.0204	5.78e-06	11344	C	G	0.0163447	0.817871	4	6908080	0.158576	0.011593	378923	0.00180913	20.5564
	rs71476058	A	T	-0.2711	0.0278	11	109386685	0.0606	7.69e-06	7943	A	T	-0.0826549	0.0130561	11	109515959	0.0355869	0.0393292	378923	0.00251325	20.008
	rs72785422	T	C	0.0897	0.8313	16	14288564	0.0195	4.22e-06	11343	T	C	0.0157183	0.859987	16	14194707	0.217294	0.0127402	378923	0.00186199	21.1563
	rs74032581	A	T	-0.1343	0.9366	16	83519341	0.0298	6.58e-06	11344	A	T	-0.029422	0.939214	16	83485736	0.113859	0.0186088	378923	0.00178721	20.3069
	rs9817113	T	C	0.1541	0.0446	3	151178393	0.0346	8.44e-06	11790	T	C	-0.00314667	0.0204851	3	151460605	0.918986	0.0309372	378923	0.00167961	19.8326
Interleukin-22 receptor subunit alpha-1 levels	rs114416525	A	G	0.2819	0.0142	3	99744651	0.0619	5.26e-06	11345	A	G	0.00668323	0.00736798	3	100025807	0.896301	0.0512774	378923	0.00182478	20.7363
	rs11607326	A	T	-0.0919	0.1246	11	83564435	0.0206	8.15e-06	11345	A	T	-0.00698306	0.0983327	11	83853392	0.63446	0.014687	378923	0.00175118	19.8985
	rs117263973	A	G	0.3467	0.0109	21	42295154	0.0752	4.02e-06	10858	A	G	0.0464429	0.00600403	21	40923228	0.405616	0.0558454	378923	0.00195377	21.2516
	rs117636462	A	G	0.3671	0.9915	20	16761823	0.0828	9.27e-06	10858	A	G	0.0123251	0.996857	20	16781178	0.873919	0.0776712	378923	0.00180706	19.653
	rs11777386	A	G	-0.1003	0.0953	8	52767675	0.0224	7.55e-06	11779	A	G	-0.00220032	0.113485	8	51855115	0.87391	0.0138652	378923	0.00169926	20.0462
	rs12240324	A	G	0.2203	0.9713	10	44669337	0.047	2.77e-06	11793	A	G	-0.00436462	0.957204	10	44173889	0.842324	0.0219414	378923	0.00185952	21.9664
	rs13169282	A	G	-0.0709	0.2216	5	144256718	0.0158	7.21e-06	11783	A	G	-0.0290297	0.185073	5	144877155	0.0101288	0.0112895	378923	0.00170601	20.1328
	rs13257574	T	C	0.2714	0.0167	8	87485765	0.0584	3.36e-06	11306	T	C	-0.0422572	0.00957768	8	86473536	0.353282	0.0455239	378923	0.00190659	21.5932
	rs143949731	T	C	0.1655	0.0384	18	22333712	0.0366	6.13e-06	11782	T	C	0.0169861	0.0178385	18	24753748	0.60914	0.0332212	378923	0.00173245	20.4437
	rs146501549	CCCA	C	0.0731	0.4392	3	164196006	0.0163	7.3e-06	7943	CCCA	C	-0.00118719	0.491396	3	164478218	0.892537	0.0087878	378923	0.00252567	20.1071
	rs1473089	A	C	0.2679	0.0253	4	26143082	0.0561	1.79e-06	10916	A	C	-0.079917	0.00262114	4	26141460	0.36695	0.08858	378923	0.00208473	22.8003
	rs17256492	T	C	-0.0751	0.7694	14	62394907	0.0162	3.56e-06	11345	T	C	-0.0294062	0.840269	14	61928189	0.0143364	0.0120088	378923	0.0018907	21.4869
	rs187050106	T	C	0.4278	0.0081	13	56206816	0.0964	9.09e-06	8488	T	C	0.0362069	0.00345253	13	55632681	0.627635	0.0746443	378923	0.00231481	19.6891
	rs187651556	T	C	-0.3827	0.9838	1	29484787	0.0859	8.38e-06	6752	T	C	0.194586	0.99938	1	29158275	0.309947	0.191648	378923	0.00293105	19.8428
	rs3181361	T	C	0.27	0.0163	9	117667449	0.0582	3.5e-06	11345	T	C	0.0462316	0.010326	9	114905169	0.278909	0.0426974	378923	0.00189345	21.5182
	rs4466	A	G	0.0906	0.1324	22	35723831	0.0203	8.08e-06	11792	A	G	0.00369818	0.200107	22	35327838	0.735941	0.0109662	378923	0.00168634	19.9155
	rs4811167	T	C	0.0632	0.5504	20	50001752	0.0134	2.4e-06	11793	T	C	0.00261908	0.574228	20	51385215	0.76763	0.00886392	378923	0.0018827	22.2408
	rs56282088	A	G	0.2815	0.0165	8	81502336	0.0571	8.23e-07	10919	A	G	0.117575	0.00265631	8	80590101	0.166608	0.0850033	378923	0.00222094	24.2999
	rs75590335	A	G	0.1722	0.0376	4	157031745	0.037	3.25e-06	11345	A	G	0.00181486	0.0456974	4	156110593	0.931893	0.0212354	378923	0.00190559	21.6564
	rs78594373	T	C	-0.1271	0.0671	2	85320044	0.0273	3.23e-06	11767	T	C	-0.000643786	0.0454662	2	85092921	0.975487	0.0209518	378923	0.00183866	21.6717
	rs79229049	A	T	-0.2102	0.9695	7	81154741	0.0412	3.36e-07	11781	A	T	0.0195961	0.982678	7	81525425	0.562089	0.0338015	378923	0.0022046	26.0254
Interleukin-24 levels	rs11256610	A	G	0.3005	0.0145	10	6122343	0.0641	2.76e-06	10850	A	G	0.17978	0.00144484	10	6080380	0.136301	0.120681	378923	0.00202146	21.9732
	rs116790447	T	C	0.1729	0.0521	1	18931322	0.0371	3.16e-06	9453	T	C	-0.0358564	0.0389303	1	18604828	0.117856	0.0229284	378923	0.00229232	21.7145
	rs117613902	A	G	-0.3	0.9862	14	97741799	0.0657	4.97e-06	10850	A	G	-0.0228405	0.996343	14	97275462	0.751057	0.0719963	378923	0.001918	20.8464
	rs12275648	T	C	-0.0696	0.3114	11	129057999	0.0155	7.11e-06	10277	T	C	-0.0109821	0.237567	11	129188104	0.285741	0.0102876	378923	0.00195811	20.1591
	rs12588414	A	G	0.0753	0.2361	14	104576816	0.0169	8.37e-06	10273	A	G	-0.0218636	0.188226	14	104110479	0.0519386	0.0112488	378923	0.00192877	19.8487
	rs143986178	A	G	0.2969	0.0144	21	26067535	0.0644	4.02e-06	10850	A	G	-0.0760055	0.00276568	21	24695221	0.37326	0.0853625	378923	0.0019551	21.2505
	rs145295031	A	T	0.3063	0.014	7	9959098	0.0647	2.2e-06	11287	A	T	0.0036543	0.0125739	7	9919470	0.926427	0.0395741	378923	0.00198173	22.4083
	rs145450029	T	G	-0.2153	0.0246	11	76932037	0.0484	8.65e-06	11784	T	G	0.00660854	0.0235034	11	77220992	0.820782	0.0291716	378923	0.00167639	19.7844
	rs145660089	T	C	0.2004	0.0274	11	94477313	0.0446	7.01e-06	11779	T	C	0.00793263	0.0137545	11	94744147	0.82992	0.0369297	378923	0.00171109	20.1861
	rs145891540	T	G	0.1913	0.0315	12	93849398	0.0422	5.81e-06	11772	T	G	-0.0486469	0.0168151	12	93455622	0.150428	0.0338291	378923	0.0017426	20.5462
	rs167018	A	G	0.0657	0.4443	7	155623090	0.0136	1.36e-06	11336	A	G	-0.0151867	0.459563	7	155830396	0.0852864	0.00882531	378923	0.00205447	23.3333
	rs2165910	A	G	0.0674	0.7371	18	7919506	0.015	7.01e-06	11768	A	G	0.0156175	0.731502	18	7919508	0.114165	0.00988609	378923	0.00171273	20.1866
	rs2341294	A	G	-0.1318	0.0716	5	149232308	0.028	2.51e-06	9900	A	G	-0.011341	0.082862	5	149852745	0.475336	0.0158877	378923	0.0022331	22.1527
	rs60306270	A	G	-0.0886	0.1398	16	49575164	0.0191	3.51e-06	11781	A	G	-0.00691046	0.0866209	16	49541253	0.658484	0.0156343	378923	0.00182317	21.5143
	rs61997688	T	C	-0.0757	0.8019	14	57398908	0.017	8.47e-06	11772	T	C	0.0146208	0.863165	14	56932190	0.250132	0.0127134	378923	0.00168156	19.8253
	rs73169406	A	G	0.111	0.1327	22	48661109	0.0207	8.22e-08	11337	A	G	-0.0164645	0.104675	22	48265297	0.251245	0.0143502	378923	0.00252992	28.7494
	rs7401175	A	T	0.0892	0.2392	14	86024172	0.0195	4.78e-06	7943	A	T	0.0107897	0.16418	14	85557828	0.369159	0.0120146	378923	0.00262744	20.9195
Interleukin-2 receptor subunit beta levels	rs111358562	A	C	-0.1638	0.3346	13	30976443	0.0368	8.54e-06	8817	A	C	0.0137927	0.613276	13	30402306	0.132636	0.00917201	378923	0.002242	19.8077
	rs11153066	T	C	0.0615	0.5833	6	107846644	0.0137	7.15e-06	11343	T	C	-0.00886937	0.520785	6	107525440	0.312677	0.00878485	378923	0.00177341	20.148
	rs111805691	A	G	-0.1278	0.0648	4	13099601	0.0286	7.88e-06	11344	A	G	0.0278682	0.0511884	4	13097977	0.165755	0.0201073	378923	0.00175711	19.9643
	rs115890206	A	G	0.232	0.9786	2	171243489	0.0502	3.81e-06	10403	A	G	0.0543773	0.994299	2	170386979	0.350547	0.0582492	378923	0.00204889	21.3543
	rs116007066	A	G	-0.2101	0.025	4	136755243	0.0441	1.9e-06	10295	A	G	-0.00263555	0.0235467	4	135834088	0.926985	0.0287602	378923	0.00219985	22.6929
	rs116068903	T	C	0.2831	0.0151	1	67498721	0.0636	8.54e-06	10470	T	C	-0.0114368	0.00564223	1	67033038	0.846987	0.0592691	378923	0.00188885	19.8099
	rs11630708	T	C	-0.2102	0.9766	15	84665328	0.0443	2.09e-06	11788	T	C	-0.0276671	0.969303	15	83996576	0.276951	0.0254482	378923	0.00190629	22.5105
	rs116381951	T	C	0.2794	0.9817	1	177439129	0.063	9.21e-06	9983	T	C	0.0516588	0.995433	1	177469993	0.428236	0.0652081	378923	0.00196633	19.6646
	rs117538197	T	C	0.1213	0.0695	17	4507431	0.0261	3.36e-06	11774	T	C	-0.0104528	0.0509556	17	4604136	0.60089	0.0199815	378923	0.00183114	21.5957
	rs13001788	T	C	0.2769	0.9745	2	31896839	0.0557	6.65e-07	8243	T	C	0.0535561	0.986836	2	31671770	0.161455	0.038249	378923	0.00298917	24.7076
	rs141460846	T	C	-0.2471	0.9783	11	40470032	0.0535	3.86e-06	11304	T	C	-0.0415582	0.982325	11	40448482	0.221106	0.0339641	378923	0.00188359	21.3285
	rs1472270	C	G	0.0704	0.346	7	98121843	0.0144	1.01e-06	11344	C	G	-0.000636808	0.343768	7	98492531	0.945209	0.00926607	378923	0.00210252	23.897
	rs147955591	A	C	-0.0739	0.2186	8	120536724	0.0166	8.52e-06	11344	A	C	-0.00164276	0.276724	8	119524484	0.866813	0.00979537	378923	0.00174401	19.8151
	rs17549820	T	C	0.0631	0.5622	4	108118301	0.0129	1e-06	11791	T	C	-0.00552778	0.573085	4	107197144	0.534606	0.00890157	378923	0.00202511	23.9224
	rs199629395	T	TA	-0.2288	0.9611	5	22599432	0.0454	4.66e-07	7943	T	TA	-0.015426	0.939208	5	22599323	0.405467	0.0185432	378923	0.00318735	25.3917
	rs2157876	T	G	-0.1133	0.0879	12	111592380	0.0239	2.13e-06	11343	T	G	0.0048808	0.0985429	12	111154576	0.740348	0.0147281	378923	0.00197732	22.4692
	rs2281533	C	G	-0.1844	0.0481	20	6103768	0.0404	5.01e-06	11776	C	G	-0.0258636	0.0722848	20	6123121	0.130167	0.0170893	378923	0.00176601	20.8298
	rs301439	C	G	-0.0643	0.6412	9	4589802	0.0144	8e-06	11344	C	G	0.00890559	0.727234	9	4589802	0.366189	0.00985529	378923	0.00175456	19.9352
	rs34246740	T	C	-0.0721	0.2619	11	36198233	0.0156	3.8e-06	11344	T	C	-0.0201051	0.189556	11	36176683	0.0739043	0.0112494	378923	0.00187948	21.3572
	rs55757846	A	G	-0.1021	0.8947	14	25692351	0.0231	9.87e-06	11344	A	G	0.00967579	0.893361	14	25223145	0.498273	0.0142877	378923	0.00171915	19.5322
	rs55987136	T	C	-0.1967	0.9753	16	12220199	0.0443	8.99e-06	11781	T	C	0.0465632	0.992225	16	12126342	0.340357	0.048836	378923	0.00167068	19.7119
	rs71476282	T	C	-0.1842	0.0363	11	115220909	0.0412	7.79e-06	11344	T	C	0.00204853	0.0519198	11	115350190	0.918402	0.0199961	378923	0.00175895	19.9852
	rs9321271	A	C	-0.157	0.9549	6	131393771	0.0325	1.36e-06	11779	A	C	0.0573743	0.987022	6	131072631	0.137137	0.038596	378923	0.00197726	23.3324
	rs9921181	A	G	-0.0606	0.4465	16	80775714	0.0128	2.2e-06	11786	A	G	0.00208965	0.348228	16	80741817	0.820458	0.00920729	378923	0.00189816	22.4105
Interleukin-33 levels	rs1013434	T	C	-0.0732	0.2201	21	40484010	0.0158	3.61e-06	11783	T	C	-0.0219356	0.234954	21	39112084	0.0344683	0.0103736	378923	0.00181828	21.4602
	rs10415966	A	C	-0.1184	0.1177	19	14299739	0.0233	3.74e-07	10281	A	C	0.00109694	0.0782269	19	14188927	0.946372	0.0163082	378923	0.00250534	25.8171
	rs10941408	T	C	-0.0666	0.2923	5	38788544	0.0148	6.8e-06	11345	T	C	-0.00398962	0.251832	5	38788442	0.6934	0.0101196	378923	0.00178175	20.2464
	rs112495884	A	G	0.3432	0.0112	18	73359115	0.0748	4.47e-06	10858	A	G	0.0284357	0.0189376	18	75647160	0.378776	0.0323076	378923	0.00193509	21.048
	rs112523022	A	ATG	-0.0903	0.6895	2	13437884	0.0203	8.66e-06	7456	A	ATG	-0.00752962	0.72521	2	13297759	0.448612	0.00993706	378923	0.00264683	19.7819
	rs1273797	A	G	-0.0652	0.4698	2	227438887	0.0144	5.96e-06	9252	A	G	0.00741912	0.445923	2	226574171	0.400757	0.00882945	378923	0.00221092	20.4963
	rs13336496	A	C	0.0936	0.8755	16	79491576	0.0203	4.01e-06	11780	A	C	0.0167172	0.91621	16	79457679	0.290844	0.0158266	378923	0.00180149	21.2562
	rs1427438	T	C	0.3362	0.0144	3	69721499	0.0761	9.97e-06	10891	T	C	0.0104855	0.0252549	3	69672348	0.709088	0.028105	378923	0.00178888	19.514
	rs148213188	G	GGT	-0.1366	0.908	16	27450250	0.0303	6.54e-06	7456	CCACA	C	0.0129057	0.0354185	16	27438929	0.588447	0.0238514	378923	0.00271849	20.3189
	rs17147023	T	C	0.0689	0.7409	9	133361010	0.0154	7.68e-06	11344	T	C	0.00494527	0.660543	9	130485623	0.594066	0.00927901	378923	0.00176143	20.0134
	rs17149396	C	G	0.1833	0.0307	7	24423445	0.04	4.59e-06	11789	C	G	-0.0236494	0.0106493	7	24383826	0.568543	0.0414757	378923	0.0017781	20.9957
	rs28658099	A	T	0.0848	0.8568	4	45839898	0.0188	6.46e-06	11773	A	T	-0.00348989	0.86544	4	45837881	0.786647	0.0128937	378923	0.0017252	20.3424
	rs34648588	T	TA	-0.0863	0.2972	2	168518584	0.0187	3.93e-06	7943	ATT	A	-0.000299832	0.000501499	2	167662074	0.998896	0.216612	378923	0.00267418	21.2926
	rs60781061	A	G	0.1773	0.9431	6	85285875	0.0398	8.4e-06	9265	A	G	0.00918013	0.960804	6	84576157	0.686551	0.022749	378923	0.00213736	19.8407
	rs6099755	A	G	0.095	0.1263	20	56364589	0.0212	7.42e-06	11345	A	G	-0.00919278	0.0885943	20	57789533	0.553024	0.015496	378923	0.00176686	20.077
	rs62556318	C	G	0.1308	0.9172	9	21663051	0.0277	2.34e-06	11345	C	G	0.00706922	0.845771	9	21663052	0.569616	0.0124323	378923	0.00196155	22.2936
	rs66755903	A	G	-0.0752	0.2321	8	87995921	0.0162	3.45e-06	11345	A	G	0.00290179	0.239115	8	86983693	0.778479	0.0103156	378923	0.00189573	21.5441
	rs75671803	A	G	0.2055	0.9763	7	83421169	0.0451	5.2e-06	11785	A	G	-0.0230265	0.990597	7	83791853	0.611922	0.0453875	378923	0.00175864	20.7585
	rs77248338	T	G	0.2314	0.9759	15	98506292	0.0518	7.93e-06	10471	T	G	-0.0102051	0.993022	15	97963062	0.844544	0.0520443	378923	0.00190218	19.9519
	rs7742625	C	G	0.0691	0.6997	6	38719850	0.0148	3.03e-06	11345	C	G	0.00754554	0.664895	6	38752074	0.421149	0.00938	378923	0.00191776	21.795
	rs77792454	T	C	-0.1166	0.1064	6	156872261	0.0255	4.82e-06	8817	T	C	0.00954844	0.111452	6	156551127	0.495528	0.01401	378923	0.00236574	20.9035
	rs78103000	T	C	-0.0889	0.8647	16	83303070	0.0201	9.74e-06	11345	T	C	-0.0280044	0.836112	16	83269465	0.0191889	0.0119583	378923	0.00172131	19.5585
	rs78455659	A	G	0.1259	0.9273	12	96439814	0.0273	3.99e-06	11345	A	G	0.0138278	0.882685	12	96046036	0.320186	0.0139102	378923	0.00187115	21.2642
	rs79417946	T	C	-0.1259	0.0665	9	31779365	0.0285	9.98e-06	11345	T	C	-0.00943041	0.0626357	9	31779367	0.607635	0.0183667	378923	0.00171716	19.5113
	rs8042883	T	C	-0.0681	0.5496	15	66970271	0.0135	4.55e-07	11345	T	C	0.021805	0.555299	15	66677933	0.0135528	0.00883185	378923	0.00223794	25.4419
Interleukin-4 levels	rs10152568	T	C	-0.0682	0.6072	15	39160069	0.0154	9.49e-06	11784	T	C	-0.0034309	0.735271	15	38867868	0.732295	0.0100297	378923	0.00166155	19.6089
	rs116963481	A	G	0.2805	0.9846	10	34284406	0.0592	2.16e-06	11793	A	G	0.0505151	0.976249	10	33995478	0.0823114	0.0290746	378923	0.00190008	22.4465
	rs11989681	A	G	0.0678	0.5982	8	22649912	0.0136	6.19e-07	11345	A	G	0.00542992	0.659038	8	22792399	0.557276	0.00925197	378923	0.00218588	24.8488
	rs12481726	T	C	-0.313	0.0162	20	51651490	0.0706	9.27e-06	9849	T	C	0.043172	0.0113583	20	53034951	0.290729	0.0408623	378923	0.00199169	19.6513
	rs13130198	A	G	-0.0773	0.2374	4	40156881	0.0159	1.16e-06	11345	A	G	-0.0137793	0.240057	4	40155261	0.180471	0.0102884	378923	0.00207901	23.6313
	rs13418255	A	G	0.0701	0.7233	2	107668175	0.0153	4.61e-06	11345	A	G	-0.0079786	0.625079	2	107051719	0.382377	0.00913381	378923	0.00184691	20.9883
	rs139570187	A	AT	-0.2154	0.9648	20	58024118	0.0486	9.33e-06	7943	A	AT	0.0277363	0.980394	20	59449063	0.384912	0.0319219	378923	0.00246696	19.6386
	rs1490743	T	G	-0.1338	0.0752	9	117036047	0.0278	1.49e-06	10281	T	G	-0.0125234	0.0556349	9	114273767	0.511697	0.0190847	378923	0.00224807	23.16
	rs2502347	T	C	-0.077	0.2195	1	243071390	0.0167	4.01e-06	11345	T	C	-0.0126031	0.248809	1	242908088	0.2154	0.0101732	378923	0.00187038	21.2555
	rs371539	T	G	0.0797	0.8324	11	131406108	0.0177	6.71e-06	11775	T	G	0.00410106	0.885542	11	131536214	0.765907	0.0137743	378923	0.00171895	20.272
	rs4876407	T	G	-0.1391	0.9451	8	119274249	0.0299	3.28e-06	11788	T	G	-0.0106088	0.939595	8	118262010	0.565683	0.0184687	378923	0.00183263	21.6391
	rs61984458	T	C	-0.1955	0.0285	14	64861479	0.043	5.45e-06	11345	T	C	0.018291	0.0274365	14	64394761	0.497228	0.0269438	378923	0.0018187	20.6671
	rs6552795	T	G	0.0753	0.482	4	185535085	0.0157	1.62e-06	8100	T	G	-0.000231937	0.426698	4	184613931	0.979124	0.00886372	378923	0.00283187	22.9976
	rs669029	A	G	-0.0699	0.7524	18	10579314	0.0158	9.69e-06	11345	A	G	-0.00438533	0.750192	18	10579317	0.666081	0.0101622	378923	0.00172221	19.5688
	rs6712163	T	C	0.0609	0.546	2	43501970	0.0136	7.54e-06	11344	T	C	0.0109801	0.544113	2	43274831	0.213588	0.00882817	378923	0.00176451	20.0484
	rs75610895	T	C	-0.2354	0.0253	10	6800809	0.045	1.68e-07	11787	T	C	-0.0326271	0.00875213	10	6758847	0.485899	0.046821	378923	0.00231621	27.3599
	rs7587695	A	C	0.0598	0.6086	2	172513639	0.0134	8.09e-06	11793	A	C	0.00586854	0.552846	2	171657129	0.5055	0.00881346	378923	0.00168591	19.9122
	rs76678067	T	G	0.1045	0.9046	15	79597917	0.0231	6.07e-06	11345	T	G	0.0204726	0.896625	15	79305575	0.155912	0.014428	378923	0.00180062	20.4612
	rs79359966	A	C	-0.1552	0.9596	8	71370392	0.0345	6.84e-06	11775	A	C	-0.00282899	0.973981	8	70458157	0.918658	0.0277014	378923	0.00171569	20.2335
	rs802281	T	G	-0.1305	0.9368	6	124516990	0.0294	9.05e-06	11786	T	G	-0.0466182	0.956509	6	124195845	0.0309457	0.0216048	378923	0.00166892	19.6994
	rs9425728	T	G	0.0664	0.2727	1	173492229	0.015	9.57e-06	11345	T	G	0.016847	0.268657	1	173523090	0.088245	0.00988248	378923	0.00172425	19.5919
Interleukin-5 levels	rs10182644	T	C	-0.0828	0.1671	2	46461654	0.0186	8.52e-06	11344	T	C	-0.00332568	0.126026	2	46234515	0.803631	0.0133749	378923	0.00174386	19.8134
	rs10988407	A	G	0.0777	0.2002	9	132281601	0.0167	3.28e-06	11791	A	G	-0.0154849	0.138426	9	129519322	0.223389	0.0127179	378923	0.00183258	21.6439
	rs112289272	T	C	-0.213	0.9743	3	126910721	0.0471	6.12e-06	10905	T	C	0.024107	0.972946	3	127191878	0.375786	0.0272185	378923	0.00187188	20.4474
	rs114829303	T	C	0.1661	0.0436	1	37473314	0.0361	4.2e-06	11344	T	C	0.0126379	0.0401166	1	37007713	0.574914	0.0225343	378923	0.00186273	21.1665
	rs12592185	T	C	0.0838	0.8068	15	70546132	0.0173	1.27e-06	11344	T	C	-0.00360341	0.821519	15	70253793	0.751881	0.0113974	378923	0.00206411	23.4595
	rs132210	T	C	-0.0686	0.3408	22	48143913	0.0141	1.14e-06	11344	T	C	-0.00198964	0.310085	22	47748164	0.833517	0.00946579	378923	0.00208228	23.6665
	rs139303816	A	G	0.1942	0.0315	1	62157502	0.0435	8.03e-06	9895	A	G	-0.012086	0.0157409	1	61691830	0.732987	0.0354265	378923	0.00201016	19.9266
	rs141941146	A	G	0.3833	0.9859	6	124474284	0.0825	3.38e-06	10280	A	G	0.0146337	0.969209	6	124153139	0.576793	0.0262217	378923	0.00209539	21.5817
	rs144124166	T	G	0.211	0.0271	15	56343222	0.0465	5.69e-06	11768	T	G	-0.0269225	0.0288288	15	56051024	0.308156	0.0264179	378923	0.00174661	20.5866
	rs17009223	A	G	-0.1169	0.0881	1	208050360	0.0236	7.29e-07	11789	A	G	-0.0330753	0.0683079	1	207877015	0.0574645	0.0174103	378923	0.00207695	24.5319
	rs201464214	A	AT	-0.2449	0.9701	10	8132034	0.048	3.36e-07	8377	A	AT	0.0233788	0.956491	10	8090071	0.283104	0.0217807	378923	0.00309784	26.025
	rs2212484	T	G	-0.0732	0.2044	11	132275295	0.0162	6.23e-06	11792	T	G	0.00181108	0.231436	11	132405401	0.861801	0.0104036	378923	0.00172844	20.4135
	rs2995998	T	C	-0.0623	0.3561	9	96094846	0.0137	5.43e-06	11792	T	C	0.00754029	0.338878	9	93332564	0.415674	0.00926383	378923	0.0017506	20.6758
	rs34639000	A	G	0.0765	0.7289	5	95530542	0.0147	1.95e-07	11773	A	G	-0.0197854	0.635038	5	96194838	0.0300802	0.00912176	378923	0.00229511	27.0779
	rs41264833	A	G	-0.2117	0.0254	1	159897328	0.0468	6.08e-06	11790	A	G	-0.00179661	0.0200508	1	159927538	0.954809	0.0317038	378923	0.00173254	20.4586
	rs4277106	A	G	-0.2747	0.9858	11	10380223	0.0592	3.48e-06	11790	A	G	-0.0131569	0.98763	11	10358676	0.736831	0.0391512	378923	0.00182292	21.5278
	rs4815018	A	G	0.0615	0.363	20	2159791	0.0139	9.67e-06	11344	A	G	-0.00270876	0.367875	20	2179145	0.765433	0.00907897	378923	0.00172268	19.5724
	rs62069649	A	G	0.2206	0.0267	17	59402478	0.0482	4.72e-06	10431	A	G	-0.0659842	0.00537699	17	61325117	0.27213	0.0600856	378923	0.0020041	20.9427
	rs67927317	T	C	-0.114	0.0784	16	6155800	0.0255	7.8e-06	11344	T	C	0.0393553	0.076869	16	6105799	0.0170777	0.0165009	378923	0.00175873	19.9826
	rs706716	T	C	-0.0708	0.2459	5	67548442	0.0158	7.43e-06	11344	T	C	-0.00355939	0.239772	5	68252614	0.729071	0.0102765	378923	0.00176692	20.0759
	rs7142197	A	G	-0.0924	0.1442	14	93316119	0.0188	8.88e-07	11773	A	G	-0.000464127	0.123242	14	92849774	0.972203	0.0133196	378923	0.00204763	24.1521
	rs7193141	C	G	0.2407	0.0351	16	86933894	0.0521	3.84e-06	9377	C	G	-0.0331929	0.0263057	16	86900288	0.238642	0.0281681	378923	0.00227104	21.3395
	rs72873944	T	C	-0.1649	0.9609	2	139572732	0.0368	7.43e-06	11792	T	C	-0.0149957	0.967645	2	138815162	0.54329	0.0246703	378923	0.00169988	20.0758
	rs9457226	A	G	0.1911	0.0282	6	167250912	0.0429	8.41e-06	11786	A	G	-0.00660404	0.03645	6	166837424	0.778311	0.0234584	378923	0.00168078	19.8396
Interleukin-6 levels	rs10234370	T	C	0.0582	0.6371	7	28486167	0.0127	4.59e-06	14295	T	C	0.00943333	0.60729	7	28446549	0.295794	0.00902284	378923	0.00146696	20.998
	rs10977774	A	C	-0.3418	0.9865	9	954741	0.0701	1.08e-06	12312	A	C	0.0326742	0.980737	9	954741	0.309174	0.0321295	378923	0.00192727	23.7705
	rs112669397	T	C	-0.3592	0.0119	4	7449788	0.0787	5.01e-06	10217	T	C	-0.0514827	0.00310479	4	7448061	0.513892	0.0788658	378923	0.00203477	20.8275
	rs12433894	C	G	0.063	0.2257	14	85619189	0.0139	5.83e-06	14726	C	G	-0.00992286	0.198215	14	85152845	0.367407	0.011009	378923	0.00139303	20.5396
	rs1346147	A	G	-0.0659	0.7459	8	21260780	0.0135	1.05e-06	14295	A	G	5.42033e-05	0.773222	8	21403269	0.995869	0.0104701	378923	0.00166416	23.8255
	rs17486819	T	G	0.0975	0.9152	2	113871806	0.0211	3.82e-06	14739	T	G	-0.00511962	0.847868	2	113114229	0.675946	0.0122478	378923	0.0014466	21.3494
	rs185969953	T	G	-0.3427	0.0105	13	68942611	0.0682	5.04e-07	12934	T	G	0.0297117	0.00416263	13	68368479	0.663405	0.0682686	378923	0.00194841	25.246
	rs187416244	T	C	-0.2244	0.0182	7	76792340	0.0469	1.71e-06	14726	T	C	0.0261483	0.0028531	7	77163023	0.750271	0.0821548	378923	0.00155217	22.8897
	rs2228145	A	C	-0.1684	0.6128	1	154426970	0.0119	1.83e-45	14742	A	C	-0.0110974	0.700805	1	154454494	0.246539	0.00957665	378923	0.0134021	200.231
	rs248536	T	G	-0.0671	0.2276	5	141146747	0.0143	2.7e-06	14295	T	G	0.0206287	0.188302	5	141767180	0.064371	0.0111531	378923	0.00153787	22.0147
	rs35441559	A	C	-0.2484	0.9868	18	73432128	0.0553	7.06e-06	14740	A	C	-0.032142	0.976607	18	75720173	0.275023	0.0294458	378923	0.00136698	20.1741
	rs76203502	A	G	-0.2492	0.017	10	127845552	0.0557	7.68e-06	12634	A	G	0.103588	0.00297015	10	126156983	0.198365	0.0805367	378923	0.00158182	20.0132
	rs79254378	A	C	0.1173	0.0664	19	58504085	0.0262	7.57e-06	14295	A	C	0.0056639	0.05002	19	57992717	0.777489	0.0200426	378923	0.00140023	20.0416
Interleukin-7 levels	rs10403201	A	G	-0.0584	0.2923	19	14764810	0.0127	4.26e-06	14730	A	G	-0.00206599	0.246258	19	14653998	0.838724	0.010151	378923	0.00143348	21.1426
	rs1050152	T	C	-0.0651	0.4122	5	131676320	0.0133	9.84e-07	11785	T	C	-0.0122737	0.316126	5	132340627	0.192774	0.00942382	378923	0.00202884	23.9544
	rs10734292	A	G	0.1208	0.067	11	20486401	0.0267	6.06e-06	11776	A	G	-0.00881582	0.048689	11	20464855	0.667217	0.0205033	378923	0.00173524	20.4662
	rs11158239	T	G	0.0965	0.0814	14	59452945	0.0217	8.71e-06	14288	T	G	0.00260302	0.0370221	14	58986227	0.909983	0.0230234	378923	0.00138217	19.7731
	rs11171132	T	C	-0.0724	0.8342	12	55251385	0.0163	8.92e-06	14288	T	C	0.0224551	0.825909	12	54857601	0.0530628	0.0116083	378923	0.0013789	19.7261
	rs116415547	T	G	0.2093	0.0198	4	110732727	0.046	5.36e-06	13870	T	G	0.0522383	0.00886469	4	109811571	0.266225	0.0469855	378923	0.00149039	20.6995
	rs11742240	T	G	-0.0647	0.2796	5	35881376	0.0131	7.86e-07	14736	T	G	-0.0141392	0.330716	5	35881274	0.129234	0.00931971	378923	0.0016526	24.3897
	rs12217463	T	C	-0.1374	0.9572	10	16318694	0.031	9.33e-06	14736	T	C	0.0213166	0.97035	10	16276695	0.407666	0.0257445	378923	0.00133135	19.6422
	rs12321566	A	G	0.0698	0.237	12	97807415	0.0139	5.12e-07	14287	A	G	0.0110879	0.289751	12	97413637	0.253039	0.00970074	378923	0.00176187	25.2128
	rs12699881	A	G	0.068	0.2517	7	2401569	0.0138	8.33e-07	14288	A	G	0.0127766	0.348125	7	2361934	0.165074	0.0092037	378923	0.00169649	24.2772
	rs1375955	T	G	0.0613	0.4013	8	106555039	0.0121	4.06e-07	14288	T	G	0.0144531	0.388322	8	105542811	0.108948	0.0090166	378923	0.00179308	25.6619
	rs139102025	C	G	-0.1493	0.0376	4	147814894	0.0337	9.41e-06	12846	C	G	0.00224424	0.0430873	4	146893742	0.917148	0.0215735	378923	0.00152556	19.6242
	rs144728120	T	C	0.1495	0.0436	3	35502404	0.0316	2.23e-06	14717	T	C	-0.0228104	0.0538841	3	35460912	0.241711	0.0194841	378923	0.00151855	22.3794
	rs17161952	T	C	0.0929	0.9031	1	223649878	0.0204	5.27e-06	14734	T	C	-0.00987935	0.91144	1	223476536	0.52276	0.0154583	378923	0.00140553	20.7354
	rs62338232	A	G	-0.0813	0.1357	4	185760185	0.018	6.28e-06	14288	A	G	0.00072898	0.164397	4	184839031	0.950861	0.0118291	378923	0.00142576	20.3974
	rs62387962	T	G	-0.078	0.1347	5	157298830	0.0176	9.34e-06	14288	T	G	0.0124666	0.122307	5	157871822	0.351658	0.0133852	378923	0.00137276	19.6383
	rs7026771	A	G	0.0691	0.5682	9	133854336	0.0148	3.03e-06	12403	A	G	-0.0206305	0.493897	9	130978949	0.0204663	0.00890131	378923	0.00175446	21.7953
	rs74131483	A	G	0.1372	0.9451	1	194276216	0.0274	5.52e-07	13240	A	G	0.0379788	0.950011	1	194307086	0.0586962	0.0200897	378923	0.00189016	25.0693
	rs76213792	T	G	-0.2791	0.0113	12	17798114	0.0616	5.87e-06	14288	T	G	0.000114999	0.012801	12	17645180	0.997665	0.039288	378923	0.00143471	20.5257
	rs77336315	A	C	0.2512	0.9836	1	97287518	0.0531	2.24e-06	13801	A	C	-0.0624985	0.994235	1	96821962	0.278699	0.0576956	378923	0.00161896	22.3762
	rs78939185	C	G	0.2134	0.0211	7	129478199	0.0481	9.14e-06	11775	C	G	0.0373612	0.00596714	7	129838359	0.508793	0.0565463	378923	0.00166883	19.68
	rs79072837	T	C	-0.136	0.0497	15	81321256	0.028	1.19e-06	14715	T	C	0.00282119	0.0364947	15	81028915	0.904935	0.0236221	378923	0.00160068	23.5886
Interleukin-8 levels	rs11712240	T	C	0.0932	0.1151	3	132203683	0.0206	6.06e-06	11777	T	C	0.00594892	0.12398	3	132484839	0.65493	0.0133108	378923	0.00173504	20.4656
	rs12075	A	G	0.0667	0.5552	1	159175354	0.0116	8.92e-09	14741	A	G	0.00907096	0.532301	1	159205564	0.302484	0.00879719	378923	0.00223787	33.058
	rs12188297	A	T	-0.0755	0.2006	5	120608739	0.0147	2.81e-07	14740	A	T	0.00330651	0.218623	5	121273044	0.755037	0.0105976	378923	0.00178643	26.3755
	rs12217463	T	C	-0.1365	0.9559	10	16318694	0.0308	9.34e-06	14744	T	C	0.0213166	0.97035	10	16276695	0.407666	0.0257445	378923	0.00133036	19.6383
	rs13064825	T	C	0.056	0.4104	3	16705058	0.012	3.06e-06	14296	T	C	0.00690934	0.431408	3	16663551	0.43683	0.00888594	378923	0.00152103	21.7747
	rs141384565	A	G	-0.3943	0.0095	6	2140801	0.0886	8.57e-06	11331	A	G	0.0468659	0.0262681	6	2140567	0.0950386	0.0280735	378923	0.00174486	19.802
	rs141979722	T	C	0.2829	0.0146	3	172877373	0.0608	3.27e-06	11669	T	C	0.119788	0.00186654	3	173159583	0.243373	0.102682	378923	0.00185191	21.6463
	rs144815207	T	C	0.3186	0.9879	1	233542010	0.0622	3.02e-07	13394	T	C	-0.0314369	0.992879	1	233406264	0.548806	0.0524342	378923	0.00195502	26.2329
	rs145125644	A	G	0.2687	0.9866	7	17688229	0.0555	1.29e-06	14733	A	G	-0.0359866	0.950475	7	17648605	0.0760484	0.0202846	378923	0.00158843	23.4364
	rs146058124	G	GGC	0.1599	0.9498	2	233468903	0.0328	1.09e-06	11329	G	GGC	0.0407017	0.960484	2	232604193	0.0710771	0.0225497	378923	0.00209338	23.7614
	rs1516478	T	C	0.1479	0.0386	3	76218188	0.0322	4.37e-06	14741	T	C	-0.0143047	0.0143737	3	76169037	0.696325	0.0366518	378923	0.00142915	21.0943
	rs1582581	A	G	-0.0541	0.393	16	60551242	0.0119	5.46e-06	14730	A	G	-0.00121759	0.357996	16	60517338	0.893899	0.00912926	378923	0.00140116	20.6653
	rs1988503	T	C	0.0548	0.5814	17	11189278	0.0121	5.93e-06	14296	T	C	-0.00106618	0.645004	17	11285961	0.907474	0.00917339	378923	0.00143269	20.5083
	rs199932878	CT	C	-0.239	0.0364	4	73291057	0.0465	2.75e-07	10894	CT	C	0.00514875	0.0403211	4	72425340	0.81798	0.0223719	378923	0.00241908	26.4125
	rs2466352	C	G	-0.0957	0.9125	8	133415401	0.0212	6.36e-06	14730	C	G	-0.0315002	0.910582	8	132403154	0.0402161	0.0153546	378923	0.00138149	20.3748
	rs2612387	T	G	0.2945	0.0101	18	73584415	0.0651	6.07e-06	12935	T	G	0.111317	0.002259	18	75872460	0.235025	0.0937391	378923	0.00157963	20.4617
	rs34519991	T	C	0.0555	0.5073	18	12258051	0.012	3.75e-06	14296	T	C	0.0122386	0.451501	18	12258052	0.165697	0.00882912	378923	0.00149403	21.3876
	rs370192906	A	G	0.389	0.9886	16	22653353	0.0875	8.76e-06	9893	A	G	-0.0224646	0.997187	16	22642032	0.792666	0.0854651	378923	0.00199383	19.7604
	rs4769882	T	C	-0.1103	0.94	13	31352538	0.0249	9.44e-06	14744	T	C	0.0283705	0.940734	13	30778401	0.124113	0.0184495	378923	0.00132911	19.6197
	rs6446951	A	G	-0.1894	0.0665	4	74574265	0.0241	3.87e-15	14729	A	G	0.00476265	0.0413289	4	73708548	0.828863	0.0220329	378923	0.00417576	61.7543
	rs6585420	T	C	0.1545	0.9598	10	118629449	0.0325	2e-06	14744	T	C	0.00482282	0.95525	10	116869938	0.820582	0.021265	378923	0.00153042	22.596
	rs6709159	A	G	0.0562	0.4424	2	108946178	0.0117	1.56e-06	14744	A	G	-0.00416524	0.52224	2	108329722	0.637029	0.00882732	378923	0.00156245	23.0697
	rs7216538	A	G	-0.1324	0.0541	17	73572798	0.0279	2.08e-06	13672	A	G	-0.000175228	0.030633	17	75576717	0.994494	0.0253914	378923	0.00164445	22.5167
	rs72633250	A	C	0.0574	0.4025	15	101649801	0.0124	3.67e-06	14296	A	C	-0.0188233	0.416291	15	101109596	0.0355525	0.00895491	378923	0.00149663	21.4249
	rs72710634	T	C	0.1432	0.0447	5	2106405	0.0322	8.7e-06	14744	T	C	0.0250843	0.0439086	5	2106291	0.239496	0.0213257	378923	0.00133961	19.7749
	rs72886502	T	G	-0.3895	0.0095	18	36692976	0.076	2.98e-07	12291	T	G	-0.0496571	0.00227157	18	39113012	0.594057	0.0931712	378923	0.00213242	26.2614
	rs75579654	A	G	0.1025	0.0739	1	46373240	0.0231	9.11e-06	14728	A	G	0.0205526	0.10824	1	45907568	0.14293	0.0140294	378923	0.00133506	19.6863
	rs76149515	T	C	-0.1546	0.9689	16	4804879	0.0348	8.89e-06	14741	T	C	-0.0336972	0.966778	16	4754878	0.165049	0.0242725	378923	0.00133706	19.7334
	rs8069322	A	G	0.0668	0.7222	17	54450134	0.0131	3.41e-07	14726	A	G	-0.00014706	0.727222	17	56372773	0.988086	0.00984841	378923	0.00176262	25.9987
	rs906401	T	C	0.0941	0.9034	18	73700336	0.02	2.54e-06	14729	T	C	0.0111685	0.918665	18	75988381	0.484783	0.0159863	378923	0.0015007	22.134
	rs972492	A	C	-0.0936	0.1404	5	37903927	0.0184	3.64e-07	12412	A	C	-0.00777281	0.097266	5	37903825	0.600663	0.0148493	378923	0.00208051	25.873
Latency-associated peptide transforming growth factor beta 1 levels	rs10403201	A	G	-0.0597	0.292	19	14764810	0.0125	1.79e-06	14730	A	G	-0.00206599	0.246258	19	14653998	0.838724	0.010151	378923	0.00154616	22.8071
	rs10508556	T	C	0.0523	0.4627	10	18285342	0.0114	4.48e-06	14735	T	C	-0.00356863	0.436917	10	17996413	0.685553	0.00881365	378923	0.00142634	21.0443
	rs114152855	T	C	-0.299	0.0112	4	175537640	0.0613	1.07e-06	14249	T	C	0.0186203	0.00921947	4	174616489	0.687823	0.0463411	378923	0.00166691	23.7881
	rs141437550	T	TA	-0.1073	0.906	3	124310529	0.0225	1.85e-06	11330	T	TA	0.0273839	0.90269	3	124591682	0.0655315	0.0148695	378923	0.00200324	22.7383
	rs143420877	T	C	0.1447	0.0388	8	51696312	0.0303	1.79e-06	14729	T	C	-0.027112	0.0327128	8	50783752	0.264929	0.0243197	378923	0.00154599	22.803
	rs144834546	T	C	-0.2662	0.0227	12	24809427	0.0526	4.17e-07	12935	T	C	0.024761	0.00374615	12	24656493	0.732189	0.0723551	378923	0.00197615	25.6081
	rs149458216	A	C	-0.2301	0.0182	16	48902293	0.0472	1.09e-06	14726	A	C	0.0380808	0.0154353	16	48868382	0.287417	0.0357968	378923	0.00161125	23.7624
	rs151241327	A	AT	0.1563	0.9531	14	38436952	0.0336	3.29e-06	11324	A	AT	0.00306537	0.975265	14	37967747	0.913182	0.0281158	378923	0.00190726	21.6353
	rs1800472	A	G	-0.4623	0.0345	19	41847860	0.0335	2.55e-43	14736	A	G	-0.0358954	0.0336985	19	41341955	0.140739	0.0243682	378923	0.0127586	190.414
	rs183319799	T	G	0.2185	0.0182	9	87111083	0.0461	2.14e-06	14733	T	G	-0.0108803	0.0231627	9	84496168	0.715629	0.0298657	378923	0.00152247	22.4617
	rs1921885	A	C	0.1265	0.9391	4	84952443	0.0263	1.51e-06	14288	A	C	-0.0263703	0.977803	4	84031290	0.376455	0.0298156	378923	0.00161657	23.1318
	rs201799031	C	G	0.1918	0.9725	7	113796203	0.0427	7.06e-06	11760	C	G	0.016605	0.97912	7	114156148	0.587201	0.030586	378923	0.00171273	20.1729
	rs2281119	T	C	-0.0873	0.1204	22	45002724	0.019	4.33e-06	14284	T	C	0.00452256	0.115018	22	44606844	0.742316	0.0137552	378923	0.00147581	21.1087
	rs2365502	A	G	0.1321	0.9369	7	156395495	0.029	5.23e-06	11777	A	G	0.0169717	0.884223	7	156602801	0.224317	0.013967	378923	0.00175878	20.7461
	rs2525703	T	C	0.0668	0.1815	7	144100595	0.0151	9.7e-06	14723	T	C	0.0217762	0.17355	7	144403502	0.0606471	0.0116074	378923	0.00132747	19.5677
	rs2631367	C	G	-0.0605	0.4529	5	131705458	0.013	3.26e-06	11785	C	G	-0.01293	0.344716	5	132369766	0.16152	0.00923587	378923	0.00183441	21.6546
	rs28535005	A	T	-0.0548	0.4227	16	86330952	0.0122	7.06e-06	14288	A	T	0.00448299	0.36455	16	86297346	0.624226	0.00915139	378923	0.00141012	20.1735
	rs34536806	T	G	0.0989	0.9023	11	95274487	0.021	2.48e-06	14288	T	G	-0.0319382	0.928932	11	95541323	0.0633986	0.0172046	378923	0.00154992	22.1765
	rs34992551	T	C	-0.0931	0.1103	7	16406570	0.0199	2.89e-06	14734	T	C	-0.0106803	0.197676	7	16366945	0.338212	0.0111519	378923	0.0014833	21.8844
	rs371119188	T	C	0.1588	0.0406	13	112876202	0.0358	9.18e-06	12189	T	C	0.0108822	0.0356039	13	112221888	0.648887	0.0239008	378923	0.00161163	19.6727
	rs4659810	A	G	-0.0551	0.3438	1	237983229	0.0121	5.27e-06	14710	A	G	0.00340546	0.304082	1	237819929	0.720396	0.00951429	378923	0.00140769	20.7335
	rs4911055	T	C	-0.0607	0.6556	13	85826913	0.0137	9.39e-06	11783	T	C	0.0119608	0.60411	13	85252778	0.181229	0.00894613	378923	0.00166325	19.6274
	rs4919925	T	C	0.0561	0.3696	21	43119625	0.0124	6.06e-06	14287	T	C	0.0213414	0.290292	21	41699465	0.027376	0.00967377	378923	0.0014306	20.4655
	rs56025355	T	C	0.3006	0.0106	17	62499163	0.0666	6.38e-06	12968	T	C	0.0112011	0.0132375	17	64503045	0.772987	0.0388295	378923	0.00156846	20.3687
	rs58801460	A	G	0.0964	0.081	5	11362066	0.0216	8.08e-06	14736	A	G	-0.0271854	0.0952123	5	11361954	0.0688478	0.0149418	378923	0.00134983	19.9153
	rs60821320	A	C	-0.1083	0.0779	12	95312882	0.0232	3.04e-06	12852	A	C	-0.0505611	0.0514459	12	94919106	0.0106945	0.0198082	378923	0.00169268	21.7878
	rs6827317	A	G	0.2159	0.0172	4	10683051	0.048	6.86e-06	14736	A	G	0.0330302	0.0245737	4	10681427	0.247958	0.0285896	378923	0.00137103	20.2285
	rs7013321	A	G	-0.0608	0.4469	8	106593558	0.0121	5.04e-07	14288	A	G	0.00126624	0.38905	8	105581330	0.888944	0.00906783	378923	0.001764	25.245
	rs7247630	T	C	0.1378	0.0525	19	41981195	0.0271	3.68e-07	14729	T	C	-0.0021273	0.0702913	19	41475287	0.90092	0.0170868	378923	0.00175237	25.8524
	rs73045256	A	G	-0.1921	0.9378	19	41811072	0.0276	3.4e-12	14288	A	G	-0.0112941	0.906598	19	41305167	0.454884	0.0151132	378923	0.00337905	48.4368
	rs734515	A	G	-0.0594	0.7486	17	9112300	0.0133	7.96e-06	14715	A	G	-0.0213191	0.76786	17	9208983	0.0397631	0.0103682	378923	0.0013537	19.9439
	rs7570818	A	G	-0.0849	0.8857	2	107310081	0.0183	3.5e-06	14729	A	G	-0.00405833	0.918743	2	106693625	0.800255	0.0160397	378923	0.00145917	21.5206
	rs7656674	A	T	0.0626	0.5957	4	5793052	0.0121	2.3e-07	14288	A	T	0.00277177	0.629541	4	5791325	0.760072	0.00907628	378923	0.00186979	26.7619
	rs7820135	T	C	-0.0747	0.8321	8	68719454	0.0155	1.44e-06	14730	T	C	-0.00334324	0.763368	8	67807219	0.746538	0.010344	378923	0.00157431	23.223
Leukemia inhibitory factor levels	rs10152968	A	G	0.0678	0.7664	15	60604436	0.0153	9.36e-06	11792	A	G	0.00542101	0.76702	15	60312237	0.601448	0.0103787	378923	0.00166252	19.6337
	rs11127419	T	C	0.0707	0.3559	2	3091471	0.0153	3.82e-06	9252	T	C	0.00615068	0.298457	2	3087699	0.521316	0.00959067	378923	0.0023026	21.3482
	rs111417524	T	C	0.3026	0.0139	7	52054682	0.0674	7.14e-06	10701	T	C	-0.0294925	0.00430397	7	51986986	0.661508	0.0673604	378923	0.00188008	20.1529
	rs11442499	CT	C	-0.0707	0.6419	8	73410768	0.0157	6.69e-06	8388	CT	C	0.00982461	0.641702	8	72498533	0.282535	0.00914221	378923	0.00241175	20.2738
	rs11608349	A	T	-0.3084	0.0168	12	68026044	0.0661	3.08e-06	9362	A	T	-0.0522368	0.00443112	12	67632264	0.432809	0.066595	378923	0.00231979	21.7637
	rs116794364	C	G	-0.3015	0.9851	2	224292526	0.0631	1.77e-06	10858	C	G	-0.0635329	0.986333	2	223427808	0.0965539	0.0382316	378923	0.00209823	22.8263
	rs117844161	A	G	0.1842	0.9695	13	88387973	0.0408	6.34e-06	11781	A	G	0.0148419	0.978901	13	87735718	0.627532	0.030589	378923	0.00172713	20.3791
	rs11883375	A	G	-0.1011	0.1385	19	54851842	0.0197	2.87e-07	11776	A	G	-0.0218857	0.107333	19	54340572	0.124046	0.0142299	378923	0.00223153	26.3327
	rs12595568	T	G	-0.0652	0.2544	15	38990803	0.0146	7.98e-06	11792	T	G	-0.0077699	0.290482	15	38698602	0.421017	0.00965615	378923	0.00168837	19.9396
	rs13105239	A	C	0.0575	0.5333	4	23472007	0.013	9.73e-06	11766	A	C	-0.0191095	0.557116	4	23470384	0.0301377	0.00881323	378923	0.00165996	19.5603
	rs1348602	T	G	-0.0782	0.2297	13	35704767	0.0173	6.18e-06	9023	T	A	0.00876811	0.0146423	13	35130630	0.809901	0.0364498	378923	0.00225937	20.428
	rs145344087	C	G	0.2548	0.021	3	58954742	0.0556	4.59e-06	10281	C	G	0.039421	0.0128196	3	58969016	0.31346	0.0391086	378923	0.00203858	20.9974
	rs147461732	A	G	0.2606	0.0179	15	80114266	0.0583	7.82e-06	11345	A	G	-0.0352006	0.00422328	15	79821924	0.585975	0.0646263	378923	0.0017581	19.9772
	rs1534627	T	C	0.06	0.5978	10	13969539	0.0132	5.48e-06	11791	T	C	0.00232613	0.501973	10	13927539	0.791527	0.00880023	378923	0.00174922	20.6577
	rs190222173	A	C	-0.3456	0.9882	3	121028150	0.0781	9.64e-06	9984	A	C	0.0593401	0.996078	3	121309303	0.407535	0.0716461	378923	0.00195745	19.5776
	rs234592	A	G	-0.0635	0.5456	14	97087097	0.0136	3.02e-06	11345	A	G	0.00292805	0.616594	14	96620760	0.745564	0.00902342	378923	0.00191792	21.7968
	rs332426	A	G	0.112	0.0899	19	6801966	0.0238	2.53e-06	11789	A	G	0.0139298	0.0812822	19	6801955	0.391525	0.0162569	378923	0.00187495	22.1416
	rs34084384	A	AT	0.1331	0.1302	16	29777590	0.0291	4.79e-06	6879	A	AT	0.00649167	0.625376	16	29766269	0.477765	0.00914446	378923	0.00303198	20.9143
	rs35337966	A	AT	-0.0783	0.674	16	61998438	0.0175	7.67e-06	7942	TAA	T	0.0266216	0.00118191	16	61964534	0.838957	0.130994	378923	0.00251434	20.0142
	rs4326609	A	T	-0.0707	0.7435	1	244347370	0.0155	5.08e-06	11345	A	T	-0.0172789	0.774188	1	244184068	0.0996254	0.0104932	378923	0.00183052	20.8017
	rs4699986	T	G	0.0629	0.6927	5	61150440	0.0139	6.03e-06	11792	T	G	0.0202503	0.643448	5	61854613	0.0267405	0.00914116	378923	0.00173353	20.4738
	rs62213023	T	C	-0.1676	0.0399	21	43995327	0.0374	7.42e-06	11345	T	C	0.0149094	0.0388562	21	42575217	0.512209	0.0227484	378923	0.00176698	20.0784
	rs7225483	T	G	0.0671	0.486	17	28341679	0.0143	2.7e-06	9849	T	G	-0.0342399	0.46334	17	30014661	9.67877e-05	0.00878283	378923	0.00223055	22.0133
	rs74992559	A	G	0.1725	0.0351	10	31490202	0.0367	2.6e-06	11784	A	G	0.0208371	0.0183451	10	31201273	0.521914	0.0325377	378923	0.00187128	22.0888
	rs80092539	A	T	0.0993	0.8758	2	46125903	0.0213	3.13e-06	11345	A	T	-0.0108217	0.910289	2	45898764	0.479826	0.0153155	378923	0.00191207	21.7301
	rs825264	A	G	-0.2119	0.0321	2	222585468	0.0453	2.9e-06	10291	A	G	-0.00883343	0.059914	2	221720748	0.634352	0.0185728	378923	0.00212171	21.8767
	rs9482537	C	G	0.1084	0.9095	6	124651086	0.0243	8.16e-06	11345	C	G	-0.00651977	0.903163	6	124329940	0.664492	0.0150322	378923	0.00175098	19.8962
	rs9648464	T	C	0.0606	0.4384	7	4467714	0.0135	7.16e-06	11345	T	C	0.000320073	0.470694	7	4428083	0.971006	0.00880599	378923	0.00177297	20.1466
Leukemia inhibitory factor receptor levels	rs112883732	A	G	0.0639	0.2266	2	174802976	0.0144	9.1e-06	11784	A	G	0.0192185	0.15528	2	173938248	0.113928	0.0121576	378923	0.00166824	19.6881
	rs115938660	T	C	-0.2181	0.0215	5	110784241	0.0467	3.01e-06	11770	T	C	-0.00334795	0.0309659	5	111448543	0.895949	0.0255998	378923	0.00184968	21.8074
	rs117117000	A	G	0.1586	0.961	8	119917062	0.0333	1.91e-06	11784	A	G	0.0339353	0.940749	8	118904823	0.068522	0.0186298	378923	0.00192128	22.6801
	rs1275374	A	G	-0.0611	0.4056	8	118638630	0.0137	8.2e-06	11336	A	G	0.00625902	0.398389	8	117626391	0.485075	0.00896497	378923	0.00175154	19.8868
	rs12754806	A	G	0.0563	0.4817	1	238821453	0.0122	3.94e-06	11768	A	G	0.0102121	0.438381	1	238658153	0.247012	0.00882147	378923	0.00180638	21.2923
	rs143212977	A	G	0.2467	0.0184	12	115088443	0.0558	9.82e-06	11336	A	G	0.0117574	0.0202495	12	114650638	0.706981	0.031277	378923	0.00172132	19.5431
	rs147006060	A	G	-0.2602	0.0179	21	43780807	0.0566	4.28e-06	11775	A	G	-0.0249479	0.0257607	21	42360698	0.373238	0.028018	378923	0.0017916	21.1304
	rs1549488	C	G	-0.06	0.4942	11	4431867	0.0134	7.55e-06	11335	C	G	0.00816787	0.486119	11	4410637	0.352179	0.00877914	378923	0.00176565	20.0455
	rs1604713	A	C	-0.1451	0.9399	8	107256388	0.0322	6.6e-06	11336	A	C	0.00258347	0.915469	8	106244160	0.871051	0.0159156	378923	0.00178808	20.3024
	rs1645151	C	G	0.0745	0.6059	5	95049215	0.0164	5.55e-06	8809	C	G	-0.0012882	0.558106	5	95713511	0.885236	0.00892509	378923	0.00233713	20.6313
	rs1690678	A	C	0.0904	0.1109	10	27930818	0.0192	2.5e-06	11784	A	C	0.00947397	0.134804	10	27641889	0.463151	0.0129132	378923	0.0018777	22.1646
	rs2289779	T	G	0.0788	0.5419	5	38527228	0.0134	4.09e-09	11336	T	G	0.0100635	0.528378	5	38527126	0.251622	0.00877823	378923	0.00304131	34.5753
	rs2569006	T	G	-0.0553	0.4142	5	145246085	0.0125	9.69e-06	11780	T	G	0.011473	0.365211	5	145866522	0.208781	0.00912785	378923	0.00165869	19.5685
	rs41307428	T	C	0.2027	0.067	9	136336804	0.0299	1.21e-11	11774	T	C	0.0142284	0.118754	9	133471682	0.292242	0.0135095	378923	0.00388821	45.9506
	rs452976	T	C	0.0692	0.8025	5	84611579	0.0153	6.1e-06	11770	T	C	-0.00635486	0.834324	5	85315761	0.590356	0.011805	378923	0.001735	20.4529
	rs4689540	T	C	0.0611	0.5834	4	6753471	0.0138	9.53e-06	11336	T	C	0.00160536	0.5742	4	6751744	0.856082	0.00885156	378923	0.00172629	19.5996
	rs4937122	T	G	0.1262	0.9129	11	126228659	0.0248	3.61e-07	11336	T	G	0.00637209	0.895277	11	126358764	0.65804	0.0143962	378923	0.00227911	25.8904
	rs6002001	A	G	0.6489	0.0043	22	41054967	0.1417	4.66e-06	6861	A	G	0.402165	0.000459838	22	40658963	0.0539002	0.208631	378923	0.00304721	20.9647
	rs62258077	T	C	-0.063	0.6603	3	58363371	0.013	1.26e-06	11762	T	C	0.0157353	0.752274	3	58377644	0.120864	0.0101442	378923	0.00199272	23.4812
	rs635634	T	C	-0.2885	0.1918	9	136155000	0.0153	2.61e-79	11784	T	C	0.00951238	0.202521	9	133279427	0.381969	0.0108803	378923	0.0292891	355.496
	rs6671847	A	G	-0.0604	0.4812	1	161478810	0.0135	7.67e-06	11336	A	G	-0.0252073	0.455279	1	161509020	0.00421134	0.00880795	378923	0.00176271	20.0138
	rs7047277	T	C	0.0558	0.6218	9	14698077	0.0126	9.49e-06	11774	T	C	0.0069881	0.56958	9	14698079	0.430551	0.00886535	378923	0.00166295	19.6089
	rs72730728	A	T	0.1414	0.9403	5	36424241	0.0302	2.84e-06	11336	A	T	0.00526159	0.938853	5	36424139	0.775352	0.018437	378923	0.00193013	21.9184
	rs72837682	T	C	-0.08	0.7807	17	7063650	0.0172	3.3e-06	11336	T	C	-0.000402389	0.718019	17	7160331	0.967466	0.00986572	378923	0.00190474	21.6295
	rs73157388	T	C	-0.1306	0.9229	7	79349730	0.0285	4.6e-06	11336	T	C	-0.00845126	0.889454	7	79720414	0.549447	0.0141186	378923	0.00184898	20.9952
	rs778016	A	G	-0.0681	0.2875	6	68918580	0.0145	2.65e-06	9883	A	G	-0.0123064	0.315632	6	68208688	0.19203	0.00943307	378923	0.0022269	22.0531
	rs78981063	A	G	-0.1377	0.9558	2	84195883	0.0302	5.13e-06	11784	A	G	-0.0422967	0.95826	2	83968759	0.0537341	0.0219271	378923	0.00176115	20.7864
	rs8059299	A	G	0.1051	0.8941	16	9246057	0.0232	5.89e-06	11336	A	G	0.00141031	0.882856	16	9152200	0.917936	0.0136878	378923	0.00180711	20.5188
	rs9313148	C	G	-0.0824	0.1414	5	6378192	0.0173	1.91e-06	11777	C	G	-0.00237534	0.115194	5	6378079	0.862755	0.0137408	378923	0.00192261	22.6824
Monocyte chemoattractant protein-1 levels	rs11214549	A	G	-0.1673	0.0305	11	113108311	0.0376	8.61e-06	14732	A	G	0.00656347	0.0541147	11	113237589	0.738472	0.0196583	378923	0.00134206	19.7951
	rs117265389	C	G	0.1734	0.0256	16	4938452	0.0377	4.24e-06	14733	C	G	0.0366542	0.0299002	16	4888451	0.151837	0.0255773	378923	0.00143384	21.1522
	rs117317477	T	G	-0.3227	0.0125	22	21921920	0.0704	4.57e-06	11725	T	G	-0.00362361	0.0492488	22	21567631	0.859779	0.0205123	378923	0.0017888	21.0077
	rs117510656	T	C	-0.2587	0.9806	11	87277670	0.0562	4.16e-06	14285	T	C	-0.0139289	0.976535	11	87566778	0.633738	0.0292335	378923	0.00148114	21.1865
	rs11870164	T	C	0.0751	0.2772	17	32567679	0.013	7.61e-09	14733	T	C	-0.015529	0.288895	17	34240660	0.107997	0.00966176	378923	0.00226006	33.3683
	rs12075	A	G	0.1694	0.5552	1	159175354	0.0113	8.39e-51	14730	A	G	0.00907096	0.532301	1	159205564	0.302484	0.00879719	378923	0.0150277	224.704
	rs12367122	A	G	0.0739	0.1756	12	30998369	0.0159	3.35e-06	14284	A	G	0.0122698	0.17422	12	30845435	0.289115	0.0115745	378923	0.00151004	21.599
	rs142018247	T	C	0.1966	0.02	2	114120803	0.0442	8.67e-06	14726	T	C	0.00301176	0.0290813	2	113363226	0.908914	0.0263245	378923	0.0013417	19.7817
	rs146186562	T	G	-0.2293	0.9789	6	20408729	0.0497	3.96e-06	14285	T	G	-0.025009	0.966759	6	20408498	0.314058	0.0248415	378923	0.00148788	21.2831
	rs148307902	A	G	0.2553	0.0243	5	2885014	0.0538	2.08e-06	13798	A	G	-0.0192027	0.0118885	5	2884900	0.635179	0.0404736	378923	0.00162934	22.5151
	rs149604038	C	G	-0.2813	0.9851	3	185463545	0.0556	4.21e-07	13798	C	G	0.00120134	0.98894	3	185745757	0.977316	0.0422496	378923	0.00185169	25.5933
	rs1788443	T	C	-0.0537	0.5055	21	43981957	0.0119	6.4e-06	14285	T	C	0.00146718	0.467969	21	42561847	0.867338	0.00878336	378923	0.00142349	20.3608
	rs181998213	T	C	0.3723	0.9872	3	46519788	0.0695	8.47e-08	14285	T	C	-0.0334921	0.953894	3	46478298	0.116537	0.0213396	378923	0.00200477	28.6917
	rs1846616	A	T	0.0856	0.362	3	46032441	0.0119	6.33e-13	14719	A	T	-0.00741939	0.353542	3	45990949	0.417276	0.00914668	378923	0.00350309	51.7362
	rs190108694	A	G	-0.2084	0.0286	18	75133468	0.0455	4.64e-06	11325	A	G	0.00262336	0.0180217	18	77421512	0.937239	0.0333165	378923	0.00184897	20.9747
	rs207311	T	C	0.0579	0.6697	4	19075878	0.0126	4.32e-06	14285	T	C	0.00497255	0.640883	4	19074255	0.5881	0.00918137	378923	0.00147603	21.1133
	rs2544916	A	T	0.1653	0.9698	5	100158495	0.0366	6.29e-06	14720	A	T	0.00918734	0.975049	5	100822791	0.74356	0.0280837	378923	0.0013838	20.395
	rs34292320	T	C	-0.0684	0.2742	13	43553825	0.0134	3.32e-07	14285	T	C	-0.0199307	0.261268	13	42979689	0.0460225	0.00998939	378923	0.00182067	26.052
	rs352082	C	G	0.0788	0.1269	6	114180646	0.0178	9.56e-06	14284	C	G	-0.00446111	0.075345	6	113859470	0.788677	0.0166441	378923	0.00137015	19.5953
	rs35728689	A	G	0.3004	0.0959	3	46390228	0.0198	5.44e-52	14732	A	G	0.0187939	0.0790854	3	46348737	0.243242	0.0161056	378923	0.0153842	230.15
	rs4682862	A	G	0.0576	0.6154	3	42877413	0.0122	2.34e-06	14285	A	G	-0.0166393	0.651649	3	42835921	0.0705635	0.00920175	378923	0.001558	22.2877
	rs72730728	A	T	0.1238	0.9416	5	36424241	0.0272	5.33e-06	14285	A	T	0.00526159	0.938853	5	36424139	0.775352	0.018437	378923	0.00144808	20.713
	rs7619350	A	G	0.0986	0.118	3	132269435	0.0201	9.32e-07	11764	A	G	0.00815685	0.124576	3	132550591	0.537227	0.0132199	378923	0.00204136	24.0596
	rs77128226	T	C	-0.1063	0.0875	20	15213518	0.0218	1.08e-06	14285	T	C	-0.00905787	0.0549806	20	15232872	0.637265	0.0192097	378923	0.00166169	23.7735
	rs77344300	T	C	-0.1381	0.0491	9	78838039	0.0293	2.44e-06	14733	T	C	-0.00576918	0.0452465	9	76223123	0.786982	0.021349	378923	0.00150559	22.2123
	rs79697698	T	C	-0.348	0.0136	20	9086080	0.0653	9.86e-08	13752	T	C	0.0139373	0.0502711	20	9105433	0.490158	0.0201973	378923	0.00206096	28.3968
	rs9324105	T	C	-0.0775	0.1395	14	29273195	0.0175	9.49e-06	14285	T	C	0.0229278	0.151576	14	28803989	0.0611477	0.0122449	378923	0.00137104	19.6095
	rs9811380	A	G	-0.0584	0.7146	3	128321226	0.0131	8.27e-06	14284	A	G	0.000108468	0.721838	3	128602383	0.991161	0.00979086	378923	0.00138941	19.8711
	rs9942602	T	C	0.0618	0.4922	7	17977054	0.0117	1.28e-07	14728	T	C	-0.00119219	0.398916	7	17937431	0.894144	0.00895962	378923	0.00189077	27.8963
Monocyte chemoattractant protein 2 levels	rs12523126	A	T	0.1121	0.0746	5	165649355	0.0232	1.35e-06	14288	A	T	0.0230525	0.0656157	5	166222350	0.195174	0.0177953	378923	0.00163138	23.344
	rs159293	T	C	0.1572	0.7969	17	32704563	0.0147	1.09e-26	14724	T	C	0.0147952	0.788617	17	34377544	0.167258	0.0107129	378923	0.00770699	114.343
	rs16969449	T	G	1.0367	0.8851	17	32635033	0.0174	1e-200	14288	T	G	-0.0192489	0.894751	17	34308014	0.177028	0.0142589	378923	0.199006	3549.33
	rs744156	A	C	-0.1588	0.9594	16	4700056	0.0325	1.03e-06	13663	A	C	-0.0229856	0.961004	16	4650055	0.305911	0.0224504	378923	0.00174434	23.871
	rs7550207	T	C	0.0672	0.769	1	159174885	0.0139	1.33e-06	14736	T	C	-0.0155079	0.775043	1	159205095	0.138979	0.0104811	378923	0.00158358	23.3695
	rs75580960	T	C	-0.0904	0.8703	19	2151761	0.0188	1.52e-06	13224	T	C	-0.0239938	0.85308	19	2151762	0.0534109	0.0124218	378923	0.00174542	23.1183
Monocyte chemoattractant protein-3 levels	rs116170440	A	G	-0.257	0.0167	4	36138371	0.0579	9.05e-06	10848	A	G	-0.137186	0.00851979	4	36136749	0.00566487	0.0495869	378923	0.00181289	19.6983
	rs12075	A	G	-0.0899	0.5624	1	159175354	0.013	4.67e-12	11780	A	G	0.00907096	0.532301	1	159205564	0.302484	0.00879719	378923	0.00404322	47.8144
	rs12661848	T	G	0.0655	0.5602	6	123906471	0.0147	8.36e-06	9889	T	G	0.00210644	0.56336	6	123585326	0.811518	0.00883321	378923	0.00200366	19.85
	rs139796674	A	G	0.2334	0.0249	9	110584352	0.0492	2.1e-06	11335	A	G	0.00287501	0.0266029	9	107822071	0.918202	0.0279945	378923	0.00198147	22.5006
	rs146174820	A	G	0.2663	0.0247	2	68614232	0.0547	1.13e-06	10469	A	G	0.0151653	0.00772541	2	68387100	0.768316	0.0514817	378923	0.00225881	23.6965
	rs147793446	A	G	0.1941	0.0345	1	201769310	0.0413	2.6e-06	11770	A	G	-0.00437877	0.0202178	1	201800182	0.888936	0.0313552	378923	0.0018731	22.084
	rs148859911	A	G	0.1507	0.05	11	42245173	0.0328	4.34e-06	11771	A	G	0.00592828	0.0482749	11	42223623	0.774305	0.0206741	378923	0.00179014	21.106
	rs153473	C	G	-0.0638	0.4563	5	150634915	0.0134	1.92e-06	11335	C	G	-0.00353054	0.460731	5	151255354	0.688843	0.00881698	378923	0.00199592	22.665
	rs16947053	A	G	0.2264	0.9779	15	93092575	0.0487	3.34e-06	11783	A	G	-0.0662611	0.984708	15	92549345	0.0610815	0.0353788	378923	0.00183081	21.6083
	rs182239847	T	G	-0.1716	0.9096	4	144892144	0.0359	1.75e-06	9453	T	G	-0.0231638	0.901133	4	143970991	0.115658	0.0147234	378923	0.00241117	22.843
	rs187435509	T	G	0.171	0.0356	16	4844729	0.0381	7.18e-06	11780	T	G	0.030932	0.0329128	16	4794728	0.206048	0.0244617	378923	0.00170708	20.1404
	rs200447680	A	C	0.1863	0.9612	20	15607887	0.041	5.52e-06	10235	A	C	0.0107544	0.969687	20	15627242	0.676494	0.0257742	378923	0.00201324	20.643
	rs2228467	T	C	-0.3169	0.9268	3	42906116	0.0252	2.88e-36	11782	T	C	0.0249317	0.92371	3	42864624	0.131319	0.0165229	378923	0.0132445	158.114
	rs28571854	T	C	-0.1098	0.0785	9	16472947	0.0247	8.78e-06	11775	T	C	-0.0190211	0.0693734	9	16472949	0.271003	0.01728	378923	0.00167541	19.7577
	rs28667091	T	G	-0.0613	0.4117	4	47682997	0.0133	4.05e-06	11782	T	G	-0.0105451	0.446404	4	47680980	0.2307	0.00879812	378923	0.00179977	21.2395
	rs4146770	T	C	-0.0933	0.7978	3	151048544	0.0165	1.56e-08	11760	T	C	-0.0137728	0.819995	3	151330756	0.224581	0.0113409	378923	0.0027115	31.9684
	rs481267	A	G	-0.0754	0.3263	1	108717820	0.015	4.99e-07	9889	A	G	0.00824913	0.363397	1	108175198	0.36494	0.00910509	378923	0.00254859	25.2623
	rs7116054	T	C	-0.0998	0.1822	11	68891695	0.0179	2.47e-08	11335	T	C	-0.0157314	0.104125	11	69124227	0.273546	0.0143674	378923	0.00273492	31.0798
	rs7213460	A	G	0.0942	0.4161	17	32522613	0.0132	9.58e-13	11780	A	G	0.00768826	0.391617	17	34195594	0.393317	0.00900669	378923	0.00430462	50.919
	rs72689930	T	G	0.1624	0.9529	4	158925763	0.0363	7.68e-06	11783	T	G	0.00930958	0.955249	4	158004611	0.662372	0.021321	378923	0.00169577	20.0118
	rs72793575	A	G	0.1043	0.1037	2	23771966	0.0235	9.07e-06	11335	A	G	0.021521	0.0699716	2	23549096	0.214051	0.0173207	378923	0.00173483	19.695
	rs72939501	A	G	-0.1014	0.1082	18	60781974	0.0226	7.23e-06	11335	A	G	0.00511955	0.140962	18	63114741	0.687179	0.0127135	378923	0.00177283	20.1272
	rs7327202	C	G	-0.0969	0.1497	13	58931726	0.0194	5.89e-07	10903	C	G	-0.00557009	0.166012	13	58357592	0.638221	0.0118465	378923	0.002283	24.9439
	rs74157668	T	C	0.1574	0.0404	10	121143312	0.0343	4.46e-06	11781	T	C	0.0230011	0.0247535	10	119383800	0.415787	0.0282655	378923	0.00178428	21.0546
	rs78848134	T	C	0.2441	0.0198	20	41126657	0.0514	2.04e-06	11296	T	C	-0.0079844	0.0135797	20	42498017	0.83236	0.03772	378923	0.00199259	22.5493
	rs8129542	A	T	-0.1022	0.1218	21	45846823	0.0228	7.38e-06	10271	A	T	0.00375962	0.105957	21	44426940	0.793075	0.0143322	378923	0.00195241	20.0885
	rs9968876	T	G	-0.1046	0.8991	6	100087282	0.0221	2.21e-06	11774	T	G	0.00675372	0.930817	6	99639406	0.694618	0.0172027	378923	0.00189902	22.3978
Monocyte chemoattractant protein-4 levels	rs10140592	A	G	0.2704	0.0209	14	70451473	0.0553	1.01e-06	13753	A	G	0.00947894	0.0265794	14	69984756	0.730447	0.0275126	378923	0.00173545	23.9056
	rs113911480	T	G	-0.1502	0.9632	14	29113167	0.0333	6.47e-06	14709	T	G	-0.0349035	0.968159	14	28643961	0.162799	0.0250075	378923	0.00138124	20.3419
	rs114438927	A	G	0.2261	0.0163	15	30072182	0.05	6.13e-06	12852	A	G	-0.00644916	0.0138619	15	29779979	0.863957	0.0376398	378923	0.00158855	20.4453
	rs115511138	A	G	0.1956	0.9694	4	115566991	0.042	3.21e-06	13944	A	G	0.00624081	0.991107	4	114645835	0.894426	0.0470275	378923	0.00155302	21.6859
	rs12075	A	G	0.189	0.5553	1	159175354	0.0114	9.89e-62	14733	A	G	0.00907096	0.532301	1	159205564	0.302484	0.00879719	378923	0.0183145	274.824
	rs144118870	A	G	0.1749	0.963	6	31214807	0.0368	2.01e-06	14735	A	G	0.00123012	0.95997	6	31247030	0.955781	0.0221849	378923	0.00153062	22.5853
	rs144982290	T	C	0.2271	0.025	4	153541434	0.05	5.57e-06	13801	T	C	-0.011005	0.00966635	4	152620282	0.808926	0.0455103	378923	0.00149257	20.6268
	rs148945704	C	G	-0.2016	0.0179	2	160090389	0.0456	9.82e-06	14232	C	G	-0.00501432	0.00966328	2	159233878	0.911591	0.0451609	378923	0.00137148	19.543
	rs1995234	A	T	-0.058	0.4227	3	157473371	0.0129	6.92e-06	12404	A	T	-0.011485	0.468858	3	157755582	0.192162	0.00880609	378923	0.00162708	20.2119
	rs2192410	C	G	0.072	0.1934	3	172370658	0.0158	5.19e-06	12836	C	G	-0.000668998	0.210199	3	172652868	0.950371	0.0107486	378923	0.00161517	20.7627
	rs2497351	T	C	0.0668	0.2018	10	94520346	0.0145	4.09e-06	14736	T	C	-0.00302013	0.195746	10	92760589	0.783796	0.0110073	378923	0.00143818	21.2206
	rs2631360	A	G	0.0609	0.5448	5	131707429	0.0131	3.34e-06	11782	A	G	0.0137829	0.655236	5	132371737	0.134949	0.00922013	378923	0.00183095	21.6082
	rs2721961	T	G	-0.1201	0.7293	8	116657911	0.0133	1.72e-19	14288	T	G	0.0019502	0.691373	8	115645684	0.837318	0.00949812	378923	0.00567466	81.5308
	rs3136676	A	G	0.3903	0.9384	17	32683289	0.0251	1.6e-54	14728	A	G	0.0277151	0.945321	17	34356270	0.1523	0.0193615	378923	0.0161523	241.763
	rs34202150	T	C	0.08	0.8698	16	24019294	0.0181	9.88e-06	14288	T	C	-0.00762195	0.875472	16	24007973	0.56656	0.0132989	378923	0.00136539	19.5327
	rs3917900	A	G	0.1557	0.6401	17	32587314	0.012	1.7e-38	14730	A	G	-0.023975	0.663841	17	34260295	0.00953498	0.00924874	378923	0.0113	168.328
	rs438824	A	G	-0.0548	0.4985	9	102016891	0.0121	5.93e-06	14287	A	G	0.00135513	0.502115	9	99254609	0.877241	0.00877293	378923	0.00143359	20.5083
	rs4980395	T	C	0.0748	0.184	11	1876594	0.0164	5.09e-06	14288	T	C	-0.0081161	0.133886	11	1855364	0.532627	0.0130066	378923	0.00145383	20.7996
	rs55842014	A	G	-0.0638	0.3598	3	46289113	0.0131	1.11e-06	12404	A	G	0.000808647	0.293041	3	46247622	0.933544	0.00969748	378923	0.00190857	23.7153
	rs56003568	C	G	0.0569	0.2956	2	203491699	0.0126	6.31e-06	14734	C	G	-0.0105692	0.27631	2	202626976	0.27968	0.00977688	378923	0.00138217	20.3903
	rs61578494	C	G	-0.1675	0.0674	17	32535620	0.0238	1.95e-12	14728	C	G	-0.0023184	0.0544371	17	34208601	0.904661	0.0193561	378923	0.00335177	49.5241
	rs62201455	A	C	-0.2136	0.9807	20	12689462	0.0451	2.18e-06	14722	A	C	-0.00326717	0.949192	20	12708815	0.869859	0.0199416	378923	0.00152132	22.428
	rs62336911	T	C	0.1569	0.0417	4	176433708	0.0332	2.29e-06	14288	T	C	0.0467455	0.035782	4	175512557	0.0544252	0.0243031	378923	0.0015607	22.331
	rs72832833	A	G	-0.0635	0.7811	10	117669867	0.0143	8.97e-06	14734	A	G	0.00564004	0.829216	10	115910356	0.629745	0.0116993	378923	0.00133652	19.7159
	rs74794857	T	C	0.0674	0.4123	5	22143588	0.0139	1.24e-06	11760	T	C	0.00073293	0.375748	5	22143479	0.936171	0.00915208	378923	0.00199533	23.508
	rs7612912	T	C	0.1281	0.6276	3	42910621	0.012	1.33e-26	14714	T	C	-0.0123921	0.656102	3	42869129	0.178959	0.00922052	378923	0.00768519	113.94
	rs847767	A	G	0.077	0.8533	6	40051588	0.0168	4.58e-06	14733	A	G	0.0367861	0.832974	6	40083849	0.00184884	0.011815	378923	0.00142381	21.0041
	rs926646	T	C	0.1432	0.9545	20	20023326	0.0304	2.47e-06	14732	T	C	0.00872562	0.963962	20	20042682	0.70954	0.0234262	378923	0.00150392	22.186
Macrophage inflammatory protein 1a levels	rs112449949	T	C	-0.1932	0.0345	12	130276202	0.0434	8.52e-06	13394	T	C	0.0208274	0.021228	12	129791657	0.512709	0.0318158	378923	0.00147735	19.8139
	rs113448118	A	G	0.0818	0.1528	7	1108954	0.0179	4.88e-06	11793	A	G	0.0023399	0.126456	7	1069318	0.85917	0.0131877	378923	0.0017677	20.8798
	rs1143687	T	C	-0.1229	0.0627	16	81922813	0.024	3.04e-07	14743	T	C	-0.000918478	0.0529377	16	81889208	0.962834	0.0197107	378923	0.00177551	26.2194
	rs1295911	A	G	-0.087	0.8805	10	12075632	0.0193	6.55e-06	12799	A	G	0.0164226	0.921059	10	12033633	0.310842	0.0162045	378923	0.00158511	20.3168
	rs147065959	A	C	0.302	0.985	15	28291907	0.068	8.95e-06	11438	A	C	-0.103136	0.99796	15	28046761	0.291901	0.0978559	378923	0.00172146	19.7206
	rs2847249	T	C	-0.0621	0.2605	18	12747235	0.0136	4.97e-06	14294	T	C	0.00780874	0.297392	18	12747236	0.416583	0.00961239	378923	0.00145653	20.8471
	rs2853926	A	G	-0.0608	0.7392	6	31263051	0.0133	4.84e-06	14743	A	G	0.0075782	0.841504	6	31295274	0.528016	0.0120091	378923	0.00141548	20.8951
	rs34563790	G	GA	-0.0636	0.544	13	25660458	0.0135	2.46e-06	10894	G	GA	0.00834587	0.489742	13	25086320	0.341139	0.00876742	378923	0.00203318	22.1905
	rs4861445	A	G	0.0588	0.3744	4	181734829	0.013	6.09e-06	14295	A	G	-0.00173388	0.389502	4	180813676	0.849149	0.00911584	378923	0.0014291	20.4554
	rs56675286	A	C	-0.1806	0.0383	17	34358060	0.0325	2.75e-08	14743	A	C	-0.010521	0.0236683	17	36031023	0.715058	0.0288189	378923	0.00209013	30.8752
	rs5743604	A	G	-0.0736	0.7503	4	38801285	0.0135	4.98e-08	14737	A	G	-0.0146879	0.873586	4	38799664	0.262871	0.0131185	378923	0.00201282	29.7187
	rs66822987	T	C	0.0653	0.2284	3	63106417	0.0144	5.77e-06	14295	T	C	0.0131844	0.234522	3	63120741	0.203883	0.0103768	378923	0.00143646	20.5608
	rs677925	T	C	-0.0668	0.7284	17	15741465	0.0143	2.99e-06	12411	T	C	-0.00545338	0.743549	17	15838151	0.58623	0.0100189	378923	0.00175514	21.8178
	rs7137828	T	C	-0.0837	0.5247	12	111932800	0.0133	3.11e-10	11344	T	C	-0.015272	0.586663	12	111494996	0.0859488	0.0088937	378923	0.00347911	39.5978
	rs7537266	T	C	0.0615	0.2426	1	238391155	0.0137	7.15e-06	14294	T	C	-0.0117469	0.22813	1	238227855	0.260639	0.0104428	378923	0.00140781	20.1488
	rs78871521	T	C	0.1812	0.0304	16	4774017	0.0371	1.04e-06	13246	T	C	0.0335759	0.0307759	16	4724016	0.18321	0.0252273	378923	0.00179764	23.8508
	rs7917198	T	G	-0.0706	0.8397	10	93675891	0.0159	8.99e-06	14731	T	G	-0.0081382	0.850339	10	91916134	0.50835	0.0123043	378923	0.0013366	19.7132
	rs8951	T	C	-0.4102	0.7695	17	34415720	0.0135	1e-200	14295	T	C	-0.000577175	0.836915	17	36088374	0.961094	0.0118319	378923	0.0606679	923.13
	rs9540456	A	G	0.0926	0.8776	13	66085374	0.0181	3.12e-07	14295	A	G	0.00790877	0.921686	13	65511242	0.626458	0.0162492	378923	0.00182762	26.17
	rs9911791	A	G	0.176	0.8208	17	34820996	0.0162	1.71e-27	14295	A	G	-0.00991539	0.743453	17	36465154	0.32601	0.0100953	378923	0.00818917	118.014
Matrix metalloproteinase-1 levels	rs10732827	A	G	0.0558	0.3498	10	85891907	0.0124	6.8e-06	14742	A	G	0.00874127	0.372526	10	84132151	0.3339	0.00904622	378923	0.00137174	20.2473
	rs10978641	A	T	0.0649	0.7462	9	109554196	0.014	3.56e-06	14296	A	T	0.00445117	0.792049	9	106791915	0.680878	0.0108231	378923	0.00150095	21.4868
	rs10990535	T	C	0.0703	0.253	9	99091009	0.0135	1.91e-07	14734	T	C	0.0153385	0.265147	9	96328727	0.123301	0.00995319	378923	0.00183706	27.1134
	rs116350236	A	T	0.0639	0.3845	12	124668322	0.0142	6.8e-06	10717	A	T	0.00788221	0.412311	12	124183776	0.377182	0.00892561	378923	0.00188596	20.2462
	rs11673125	T	C	-0.0585	0.296	19	14763748	0.0127	4.1e-06	14741	T	C	-0.000207919	0.247344	19	14652936	0.983619	0.0101267	378923	0.00143732	21.2151
	rs116889819	A	G	-0.176	0.0455	11	102806398	0.03	4.45e-09	14744	A	G	0.0406448	0.024877	11	102935669	0.148595	0.0281373	378923	0.00232892	34.4131
	rs12122036	A	T	-0.1077	0.0741	1	109101434	0.024	7.21e-06	14296	A	T	0.0122863	0.0587039	1	108558812	0.513659	0.0188108	378923	0.00140664	20.1348
	rs12141791	A	G	0.0859	0.6981	1	156419786	0.013	3.9e-11	14296	A	G	3.37822e-05	0.633828	1	156449994	0.997037	0.00909729	378923	0.00304481	43.6555
	rs12367368	T	G	0.0861	0.1146	12	83594043	0.0186	3.67e-06	14744	T	G	0.00825098	0.149701	12	83200264	0.504614	0.0123657	378923	0.00145122	21.425
	rs12380451	T	C	-0.0593	0.7098	9	9191014	0.0133	8.25e-06	14296	T	C	0.00580511	0.71495	9	9191014	0.55056	0.0097251	378923	0.00138863	19.8767
	rs141782294	A	G	0.3767	0.9777	11	102354473	0.0445	2.56e-17	14731	A	G	0.0286394	0.967974	11	102483742	0.249019	0.0248447	378923	0.00484096	71.6493
	rs148908824	A	G	-0.2306	0.0214	12	24806965	0.0517	8.18e-06	12935	A	G	0.0254057	0.00374388	12	24654031	0.725586	0.0723806	378923	0.00153569	19.8916
	rs149819211	A	G	-0.1601	0.0417	1	21336393	0.0351	5.08e-06	14744	A	G	0.0460124	0.0361037	1	21009900	0.0511423	0.0235926	378923	0.0014091	20.8022
	rs188626385	T	C	-0.2509	0.0177	7	120591120	0.053	2.2e-06	12935	T	C	0.0323687	0.001287	7	120951066	0.796105	0.12527	378923	0.00172954	22.4069
	rs189173367	T	C	0.3179	0.0131	3	8761961	0.0714	8.49e-06	11925	T	C	0.0112361	0.0170423	3	8720275	0.748921	0.0351061	378923	0.00165961	19.8204
	rs2155053	T	C	-0.3212	0.9461	11	102604607	0.0264	4.68e-34	14741	T	C	-0.00480058	0.950345	11	102733876	0.812388	0.020226	378923	0.00994207	148.008
	rs2229629	A	G	-0.3153	0.0135	2	75116527	0.0673	2.8e-06	10887	A	G	0.0833288	0.0106454	2	74889400	0.0577551	0.0439139	378923	0.00201203	21.9451
	rs2926741	T	C	-0.0704	0.3436	12	57098597	0.0126	2.31e-08	14296	T	C	0.0123662	0.310371	12	56704813	0.191955	0.00947732	378923	0.00217893	31.2136
	rs4734879	A	G	0.1136	0.7422	8	106583124	0.0137	1.11e-16	14296	A	G	0.00455185	0.7794	8	105570896	0.66777	0.0106052	378923	0.00478649	68.7472
	rs484915	A	T	-0.3517	0.5613	11	102673248	0.0119	5.73e-192	14295	A	T	-0.00840703	0.63702	11	102802517	0.357258	0.00913209	378923	0.0575849	873.353
	rs58811245	T	C	-0.1051	0.9266	20	60732102	0.0234	7.07e-06	14723	T	C	0.0163326	0.91989	20	62157046	0.313596	0.0162077	378923	0.0013683	20.1704
	rs6717478	A	T	0.1548	0.966	2	63657053	0.0338	4.65e-06	14742	A	T	0.0354702	0.961843	2	63429919	0.122073	0.0229413	378923	0.00142081	20.9725
	rs7219205	A	G	0.0569	0.5023	17	4351312	0.0121	2.57e-06	14296	A	G	0.00423184	0.579484	17	4448017	0.634578	0.00890365	378923	0.00154443	22.1102
	rs72777396	A	G	0.1657	0.9671	2	10923106	0.0364	5.31e-06	14744	A	G	-0.00548925	0.965251	2	10782980	0.819483	0.0240536	378923	0.00140351	20.7197
	rs77095316	T	G	-0.1416	0.0705	11	102572180	0.0238	2.69e-09	14744	T	G	0.0430441	0.0498509	11	102701449	0.033401	0.0202348	378923	0.00239506	35.3927
	rs873675	T	C	0.1234	0.0684	3	64991445	0.0234	1.34e-07	14742	T	C	0.00330255	0.0912998	3	65005770	0.828032	0.0152033	378923	0.00188288	27.8061
	rs9524612	T	C	-0.072	0.177	13	95429892	0.0162	8.81e-06	14296	T	C	0.00345724	0.209823	13	94777638	0.749727	0.0108377	378923	0.00137981	19.7503
Matrix metalloproteinase-10 levels	rs10971521	A	G	-0.0585	0.2739	9	33470408	0.0132	9.34e-06	14725	A	G	0.00891986	0.276366	9	33470410	0.36352	0.0098163	378923	0.00133208	19.6383
	rs112062276	T	G	0.1203	0.0601	6	134160498	0.0249	1.36e-06	14733	T	G	0.00429123	0.0862086	6	133839360	0.784242	0.0156732	378923	0.00158181	23.3385
	rs11225354	T	C	0.2957	0.879	11	102510046	0.0181	5.38e-60	14296	T	C	-0.000272526	0.880881	11	102639315	0.983957	0.0135527	378923	0.0183273	266.861
	rs112327130	C	G	-0.2862	0.0153	8	77953661	0.0608	2.51e-06	12456	C	G	0.0660113	0.00447528	8	77041425	0.307192	0.0646453	378923	0.00177575	22.1545
	rs112966738	T	C	0.2201	0.9801	9	81249363	0.0486	5.93e-06	14296	T	C	0.124569	0.989147	9	78634447	0.00520367	0.0445819	378923	0.00143262	20.5072
	rs113958571	A	G	-0.2315	0.0188	20	20711695	0.0503	4.18e-06	14296	A	G	-0.0790056	0.00473167	20	20731052	0.216932	0.0639863	378923	0.00147948	21.179
	rs11771706	A	C	0.2157	0.9813	7	13720685	0.0482	7.64e-06	14744	A	C	0.00524132	0.985321	7	13681060	0.886003	0.0365596	378923	0.00135644	20.0238
	rs12567824	A	C	0.07	0.822	1	159990022	0.0153	4.76e-06	14296	A	C	0.00864901	0.830605	1	160020232	0.459508	0.0116933	378923	0.00146205	20.9292
	rs1356799	T	G	-0.069	0.7974	2	140567666	0.015	4.22e-06	13869	T	G	0.00615859	0.78231	2	139810097	0.564093	0.0106777	378923	0.00152338	21.1569
	rs137899039	T	TAC	0.0669	0.301	8	73477880	0.0145	3.95e-06	11325	ATGTG	A	0.325316	0.000279854	8	72565645	0.245564	0.280157	378923	0.00187613	21.2833
	rs138847931	T	C	-0.3484	0.9866	6	167150835	0.0769	5.88e-06	11439	T	C	0.0701278	0.998509	6	166737347	0.570474	0.123605	378923	0.00179117	20.5224
	rs139747874	T	C	-0.2523	0.9867	20	37234290	0.0567	8.6e-06	13422	T	C	0.143601	0.998203	20	38605647	0.158636	0.101869	378923	0.00147303	19.7972
	rs142915220	A	G	-0.3256	0.9794	11	102881952	0.0494	4.37e-11	13809	A	G	-0.0152962	0.993043	11	103011223	0.771873	0.0527589	378923	0.00313609	43.4362
	rs17099622	A	G	-0.2064	0.9296	11	102700352	0.0233	8.12e-19	14296	A	G	0.0105867	0.921868	11	102829621	0.517873	0.0163721	378923	0.00545903	78.4597
	rs17860955	T	C	1.1371	0.983	11	102649482	0.047	2.6e-129	14256	T	C	0.0565271	0.995855	11	102778751	0.391189	0.0659237	378923	0.0394393	585.249
	rs192820441	A	G	0.2701	0.9874	12	117560675	0.0603	7.49e-06	13394	A	G	0.0377559	0.969808	12	117122870	0.141802	0.0256998	378923	0.00149573	20.0609
	rs201718957	T	TA	0.1535	0.0581	12	29855732	0.0311	7.99e-07	10894	T	TA	0.00248762	0.111013	12	29702799	0.859995	0.0141037	378923	0.0022312	24.3566
	rs2584662	A	C	-0.0597	0.585	17	47470487	0.0122	9.91e-07	14296	A	C	0.000374611	0.58726	17	49393125	0.966503	0.00892056	378923	0.0016722	23.9424
	rs34387740	A	G	0.0845	0.1751	9	136375396	0.019	8.69e-06	11345	A	G	-0.0130228	0.160598	9	133510274	0.277737	0.011998	378923	0.00174038	19.7756
	rs3742926	T	C	-0.0912	0.0978	14	33014869	0.0196	3.27e-06	14744	T	C	-0.0168414	0.129863	14	32545663	0.196715	0.0130456	378923	0.00146631	21.648
	rs516316	C	G	0.1003	0.4452	19	49206145	0.0117	1.01e-17	14742	C	G	-0.00423917	0.374641	19	48702888	0.639305	0.00904506	378923	0.00496037	73.4804
	rs55804377	A	G	-0.2185	0.0185	10	1063892	0.0469	3.18e-06	14741	A	G	-0.0314059	0.0467152	10	1017952	0.131536	0.0208252	378923	0.00147025	21.7019
	rs55942631	T	G	0.1032	0.9147	8	99434029	0.023	7.22e-06	14296	T	G	0.0203819	0.930465	8	98421801	0.239402	0.0173244	378923	0.0014063	20.13
	rs72699188	C	G	-0.0931	0.8507	9	6176871	0.0166	2.04e-08	14744	C	G	0.0226986	0.852263	9	6176871	0.0670718	0.0123955	378923	0.00212884	31.4503
	rs7683424	A	G	0.054	0.4046	4	187115945	0.0121	8.09e-06	14296	A	G	0.00378187	0.411186	4	186194791	0.673214	0.0089673	378923	0.00139123	19.9139
	rs7966257	C	G	-0.0819	0.1335	12	111251437	0.0178	4.2e-06	14295	C	G	-0.0122507	0.121731	12	110813633	0.36272	0.0134594	378923	0.00147877	21.1674
Neurturin levels	rs10412462	A	C	-0.1731	0.0363	19	14691684	0.0366	2.25e-06	11790	A	C	0.018457	0.056236	19	14580872	0.330519	0.0189679	378923	0.00189363	22.3645
	rs113580784	A	G	-0.2288	0.0208	20	55469957	0.0495	3.8e-06	11768	A	G	0.0308957	0.0467246	20	56894901	0.13858	0.02086	378923	0.00181222	21.3613
	rs117216753	T	C	0.2114	0.0291	15	28183982	0.0475	8.57e-06	9339	T	C	0.0102944	0.0324787	15	27938836	0.679925	0.0249523	378923	0.00211642	19.8029
	rs11766761	T	C	0.0729	0.8184	7	41670710	0.0165	9.95e-06	11783	T	C	-0.00391975	0.780112	7	41631112	0.711587	0.0106018	378923	0.00165391	19.517
	rs140212763	T	G	-0.1599	0.9347	13	19290907	0.0358	7.95e-06	8783	T	G	-0.00383654	0.93088	13	18716767	0.833693	0.0182721	378923	0.00226622	19.9449
	rs143131035	T	C	-0.4361	0.0118	4	43313220	0.0867	4.91e-07	7585	T	C	0.0817612	0.0158434	4	43311203	0.0217982	0.0356434	378923	0.00332454	25.2941
	rs148658700	A	T	-0.3205	0.0145	9	138510992	0.0713	6.95e-06	11343	A	T	-0.0135875	0.0191083	9	135619146	0.678321	0.0327603	378923	0.00177818	20.2023
	rs182274799	A	G	0.1565	0.0646	11	10358788	0.031	4.46e-07	9461	A	G	-0.00578919	0.0398344	11	10337241	0.797547	0.0225679	378923	0.00268658	25.4808
	rs192427410	T	G	0.3743	0.0252	8	43185781	0.0786	1.92e-06	8783	T	G	0.0839015	0.0320497	8	43330638	0.000664324	0.0246487	378923	0.00257532	22.6723
	rs28572049	A	G	0.0707	0.2983	15	95039717	0.016	9.93e-06	9461	A	G	-0.011692	0.246516	15	94496488	0.250339	0.0101712	378923	0.00205952	19.5212
	rs29630	T	C	-0.074	0.2493	5	171026588	0.0159	3.25e-06	11343	T	C	-0.00840416	0.215443	5	171599584	0.43424	0.0107476	378923	0.00190596	21.6567
	rs35808217	T	TTTC	-0.0786	0.6	14	64661011	0.0171	4.3e-06	7942	T	TTTC	-0.0236225	0.722973	14	64194293	0.0160557	0.00981148	378923	0.0026532	21.1224
	rs4360502	A	G	-0.0652	0.3445	1	214886642	0.0141	3.76e-06	11342	A	G	-0.0135744	0.328932	1	214713299	0.147896	0.00938106	378923	0.0018817	21.3787
	rs4723879	A	G	-0.0722	0.2241	7	4596494	0.0163	9.45e-06	11343	A	G	-0.000761585	0.281665	7	4556863	0.938051	0.00979918	378923	0.00172672	19.6165
	rs48221	T	C	-0.0596	0.3995	3	8648067	0.0134	8.68e-06	11784	T	C	-0.000546167	0.371898	3	8606381	0.952266	0.00912379	378923	0.00167595	19.7792
	rs61589891	A	G	-0.1563	0.0545	6	73859555	0.0348	7.08e-06	9021	A	G	0.024436	0.0161041	6	73149832	0.488468	0.0352739	378923	0.00223118	20.168
	rs62120726	A	G	0.0786	0.8077	2	15734798	0.0172	4.88e-06	11343	A	G	0.044635	0.873032	2	15594674	0.000759854	0.0132565	378923	0.00183764	20.8791
	rs7202385	A	T	0.0746	0.6725	16	26080883	0.0157	2.02e-06	9460	A	T	-0.0058854	0.641518	16	26069562	0.522093	0.00919417	378923	0.00238096	22.5729
	rs75066660	A	G	0.2148	0.0197	5	92157390	0.0476	6.4e-06	11789	A	G	0.0218688	0.0327827	5	92821683	0.379126	0.0248648	378923	0.00172436	20.3601
	rs76777800	T	C	0.3387	0.0176	3	73067086	0.0738	4.44e-06	6941	T	C	-0.0719648	0.00169535	3	73017935	0.524974	0.113206	378923	0.00302538	21.0568
	rs76807861	A	G	-0.2154	0.023	6	153460965	0.0486	9.33e-06	10901	A	G	0.0015639	0.0186656	6	153139830	0.961695	0.0325633	378923	0.00179875	19.6399
	rs7712604	C	G	-0.0879	0.6738	5	21508959	0.0176	5.9e-07	8587	C	G	-0.00962548	0.706882	5	21508850	0.317256	0.00962439	378923	0.00289635	24.9374
	rs77216559	T	C	0.1667	0.958	11	4475910	0.034	9.44e-07	11791	T	C	0.0327977	0.958922	11	4454680	0.138541	0.022142	378923	0.0020346	24.0348
	rs8030121	A	G	0.0601	0.4519	15	51931074	0.0136	9.91e-06	11343	A	G	0.00740324	0.440226	15	51638877	0.401591	0.00882617	378923	0.00171868	19.5252
	rs8033310	T	C	0.1332	0.9133	15	24046105	0.0286	3.2e-06	11343	T	C	-0.00818018	0.925413	15	23800958	0.631485	0.0170549	378923	0.00190862	21.687
	rs908372	C	G	-0.0622	0.3324	2	172434373	0.0136	4.8e-06	11773	C	G	-0.00715099	0.399712	2	171577863	0.425941	0.00898187	378923	0.00177356	20.9136
Neurotrophin-3 levels	rs1009409	T	G	0.0552	0.3857	13	69789253	0.0121	5.07e-06	14295	T	G	-0.0111981	0.387687	13	69215121	0.214501	0.00902138	378923	0.00145376	20.8088
	rs10121142	A	T	-0.0633	0.263	9	32900305	0.0139	5.26e-06	12844	A	T	-0.0146271	0.3198	9	32900307	0.118731	0.00937562	378923	0.00161204	20.7353
	rs1017982	A	G	0.0623	0.2606	1	238095957	0.014	8.59e-06	14296	A	G	-0.0236534	0.267368	1	237932657	0.0177333	0.00997556	378923	0.00138326	19.7997
	rs10780690	T	G	0.0557	0.5265	9	87478172	0.012	3.46e-06	14296	T	G	0.000199563	0.532644	9	84863257	0.981856	0.00877492	378923	0.0015048	21.5421
	rs11151953	C	G	0.0734	0.5258	18	72123860	0.0124	3.23e-09	14296	C	G	0.0137072	0.581702	18	74456625	0.127504	0.00899408	378923	0.00244496	35.0339
	rs111981019	A	C	-0.2188	0.9635	4	158274860	0.0495	9.86e-06	12800	A	C	-0.0254147	0.957511	4	157353708	0.251222	0.0221501	378923	0.00152409	19.5351
	rs11225042	A	C	-0.0973	0.8737	11	101727684	0.0203	1.64e-06	12412	A	C	-0.00206947	0.846615	11	101856953	0.865248	0.0121951	378923	0.00184752	22.9701
	rs112418830	T	C	0.1366	0.0567	6	151293888	0.0263	2.06e-07	14296	T	C	-0.033103	0.0732757	6	150972752	0.0491134	0.016824	378923	0.00188346	26.973
	rs116906009	T	C	-0.1839	0.9745	12	118360925	0.041	7.28e-06	14727	T	C	0.0132203	0.992849	12	117923120	0.796766	0.0513341	378923	0.00136423	20.1158
	rs11756802	A	T	-0.1414	0.0444	6	7170084	0.0319	9.31e-06	14296	A	T	0.0255496	0.0627832	6	7169851	0.16053	0.0182069	378923	0.00137248	19.6452
	rs145686993	C	G	-0.2464	0.0161	2	46306174	0.0539	4.84e-06	14257	C	G	-0.018296	0.0128401	2	46079035	0.643557	0.039539	378923	0.00146366	20.895
	rs146532158	T	C	-0.1859	0.0249	10	115833862	0.0386	1.46e-06	14741	T	C	-0.00524283	0.0252643	10	114074103	0.850865	0.0278853	378923	0.00157099	23.1913
	rs17537796	A	C	-0.2571	0.9866	7	40026172	0.0553	3.33e-06	14254	A	C	-0.0197179	0.982973	7	39986573	0.56371	0.0341531	378923	0.00151412	21.6119
	rs185208766	T	C	0.3291	0.0142	3	73021223	0.0722	5.16e-06	9893	T	C	-0.038004	0.00157455	3	72972072	0.748054	0.118316	378923	0.00209576	20.7727
	rs188129302	T	C	-0.2607	0.018	5	146781995	0.0577	6.24e-06	12412	T	C	0.0174468	0.0398387	5	147402432	0.443559	0.0227706	378923	0.00164201	20.4108
	rs2034246	A	C	0.0582	0.5677	5	114451587	0.012	1.23e-06	14296	A	C	0.00680416	0.589808	5	115115890	0.444833	0.0089053	378923	0.00164269	23.5192
	rs2107473	A	G	-0.2393	0.0175	7	8762956	0.0507	2.36e-06	13394	A	G	-0.040423	0.015433	7	8723326	0.273392	0.0369064	378923	0.00166049	22.2743
	rs2213143	T	C	-0.1139	0.0687	22	22401216	0.0253	6.73e-06	14296	T	C	-0.000281408	0.0731931	22	22046818	0.986649	0.0168166	378923	0.00141572	20.265
	rs255889	A	G	-0.0937	0.9203	5	111111113	0.0212	9.88e-06	14731	A	G	0.0119345	0.916253	5	111775416	0.451007	0.0158337	378923	0.00132434	19.5321
	rs2846299	A	G	0.0582	0.3022	11	123375056	0.0125	3.22e-06	14721	A	G	0.00665421	0.29908	11	123504348	0.486338	0.00955864	378923	0.00147045	21.6754
	rs28735437	C	G	-0.1168	0.1435	15	88514855	0.0164	1.06e-12	14737	C	G	-0.0023532	0.112671	15	87971624	0.865005	0.0138418	378923	0.00343002	50.7153
	rs3218587	A	G	0.1364	0.0429	6	111688927	0.0294	3.49e-06	14744	A	G	-0.0172541	0.0228845	6	111367724	0.55932	0.0295522	378923	0.00145776	21.5216
	rs5751454	T	C	0.1823	0.0287	22	43649715	0.0398	4.64e-06	13680	T	C	0.024481	0.0380779	22	43253709	0.287669	0.0230247	378923	0.00153128	20.977
	rs58399805	A	T	0.1106	0.0799	12	5680104	0.022	4.98e-07	14737	A	T	-0.000778453	0.0974911	12	5570938	0.95808	0.0148098	378923	0.00171203	25.27
	rs7250584	T	C	-0.117	0.0529	19	8335689	0.026	6.8e-06	14743	T	C	0.049949	0.0452587	19	8270805	0.0173093	0.0209863	378923	0.00137165	20.2473
	rs72652073	C	G	0.058	0.3811	8	72031901	0.0125	3.48e-06	14296	C	G	0.00980376	0.378269	8	71119666	0.279885	0.00907271	378923	0.00150372	21.5266
	rs73166403	T	C	-0.092	0.1114	7	152298228	0.02	4.22e-06	14296	T	C	-0.00858936	0.11195	7	152601143	0.53758	0.013933	378923	0.00147795	21.157
	rs77065501	T	C	0.326	0.0135	8	143406020	0.0721	6.14e-06	10754	T	C	0.0355586	0.0159079	8	142324659	0.316003	0.0354626	378923	0.00189745	20.4401
	rs77109322	T	C	0.1398	0.0423	2	240277019	0.0313	7.95e-06	14744	T	C	0.00729836	0.0552637	2	239355324	0.703967	0.0192076	378923	0.00135121	19.9465
	rs7718539	T	C	-0.0539	0.353	5	1730637	0.0122	9.96e-06	14740	T	C	0.0177198	0.464804	5	1730522	0.0442537	0.00880847	378923	0.00132247	19.5164
	rs79759094	A	G	-0.1163	0.0638	4	7533099	0.0251	3.6e-06	14728	A	G	-0.00911265	0.0605868	4	7531372	0.620443	0.0184011	378923	0.00145558	21.4661
	rs871910	T	C	-0.0632	0.2256	10	7026672	0.0141	7.39e-06	14296	T	C	0.0257886	0.225214	10	6984710	0.0140631	0.0105018	378923	0.00140337	20.0879
Osteoprotegerin levels	rs10142466	A	G	0.057	0.49	14	69271784	0.0109	1.7e-07	14721	A	G	-0.0107281	0.513266	14	68805067	0.220268	0.00875178	378923	0.00185419	27.3425
	rs112635299	T	G	0.2618	0.0205	14	94838142	0.0433	1.48e-09	14733	T	G	0.0384795	0.0201316	14	94371805	0.216001	0.0311012	378923	0.00247512	36.5514
	rs114165349	C	G	-0.1948	0.0337	1	27021913	0.034	1.01e-08	14727	C	G	-0.00953651	0.0374966	1	26695422	0.682912	0.0233457	378923	0.00222402	32.8217
	rs114805200	C	G	-0.2032	0.9827	2	155956833	0.0455	7.97e-06	14285	C	G	-0.0723919	0.992768	2	155100321	0.17416	0.0532702	378923	0.00139424	19.9418
	rs1230164	C	G	-0.0671	0.7288	4	99986023	0.0129	1.98e-07	14285	C	G	0.0112693	0.751778	4	99064872	0.268515	0.0101847	378923	0.00189044	27.0523
	rs12637074	T	C	-0.0712	0.8414	3	32324460	0.0158	6.6e-06	14708	T	C	-0.00883516	0.74649	3	32282968	0.381036	0.0100859	378923	0.00137877	20.3042
	rs138408096	A	G	-0.2007	0.0206	15	84250648	0.0423	2.09e-06	14721	A	G	0.0268736	0.0126637	15	83581896	0.49314	0.039213	378923	0.00152691	22.5089
	rs138557324	T	C	-0.2253	0.0196	12	119984130	0.0473	1.91e-06	14285	T	C	-0.056327	0.00489928	12	119546325	0.372934	0.0632184	378923	0.00158574	22.685
	rs1437633	A	C	-0.079	0.2072	11	16272199	0.0147	7.69e-08	12851	A	C	-0.0254835	0.151136	11	16250653	0.0372117	0.0122315	378923	0.00224237	28.877
	rs17396131	A	G	0.0562	0.3327	1	55145897	0.0125	6.92e-06	14285	A	G	0.00776446	0.343109	1	54680224	0.402954	0.00928368	378923	0.00141305	20.2112
	rs17600346	T	C	-0.1569	0.9631	3	172223982	0.0299	1.54e-07	14723	T	C	0.0204735	0.953771	3	172506192	0.329412	0.020992	378923	0.00186679	27.5324
	rs2247769	T	C	-0.1705	0.5577	8	120081031	0.0114	1.42e-50	14285	T	C	-0.00856044	0.595802	8	119068792	0.339031	0.00895367	378923	0.0154174	223.655
	rs271665	T	C	-0.0672	0.748	17	47938521	0.0129	1.9e-07	14710	T	C	0.018784	0.680492	17	49861158	0.046119	0.00941885	378923	0.00184139	27.1331
	rs28454196	C	G	-0.2242	0.9758	4	32870458	0.0486	3.97e-06	14285	C	G	-0.00635954	0.976545	4	32868836	0.82613	0.0289507	378923	0.00148755	21.2783
	rs376613127	A	G	-0.2692	0.0133	12	71789031	0.0568	2.14e-06	13154	A	G	-0.00371722	0.0122423	12	71395251	0.926243	0.0401545	378923	0.00170473	22.4588
	rs4540346	T	C	0.0518	0.3382	7	116067883	0.0117	9.54e-06	14715	T	C	-0.00784653	0.245241	7	116427829	0.440881	0.0101809	378923	0.0013303	19.5988
	rs61968587	A	G	-0.2671	0.9843	13	109537182	0.0567	2.47e-06	13798	A	G	-0.00548959	0.993921	13	108884834	0.922718	0.0565871	378923	0.00160571	22.188
	rs6506157	A	G	0.0642	0.7937	18	4040656	0.0144	8.26e-06	14285	A	G	-0.0102737	0.788044	18	4040656	0.341319	0.0107967	378923	0.00138951	19.874
	rs6985207	A	C	0.0522	0.5556	8	8604423	0.0114	4.67e-06	14285	A	C	0.0169603	0.589137	8	8746913	0.0575983	0.00893238	378923	0.0014656	20.9638
	rs704	A	G	-0.1404	0.4726	17	26694861	0.0111	1.14e-36	14733	A	G	0.00134297	0.419091	17	28367840	0.879451	0.00885479	378923	0.0107425	159.967
	rs74111611	T	C	-0.1471	0.9603	12	85607051	0.0298	7.96e-07	14732	T	C	0.018533	0.978111	12	85213273	0.532634	0.0297007	378923	0.00165125	24.3632
	rs74627924	A	G	-0.0827	0.8883	2	145820726	0.0183	6.21e-06	14710	A	G	-0.00755682	0.891075	2	145063159	0.592688	0.0141264	378923	0.00138642	20.4197
	rs75064915	A	T	-0.1311	0.0452	2	223274212	0.0295	8.83e-06	14730	A	T	0.00166737	0.0301336	2	222409493	0.947661	0.0254002	378923	0.00133899	19.7471
	rs7703177	T	C	0.053	0.5883	5	52799456	0.0117	5.9e-06	14285	T	C	0.0189267	0.599572	5	53503626	0.0347961	0.00896691	378923	0.00143442	20.5173
	rs77507094	A	G	0.1965	0.9791	10	55029035	0.0429	4.64e-06	14726	A	G	-0.0254801	0.963264	10	53269275	0.278035	0.0234895	378923	0.00142268	20.9774
	rs928835	A	T	0.1047	0.934	21	21116259	0.0237	9.97e-06	14717	A	T	0.0154622	0.956214	21	19743945	0.47086	0.0214431	378923	0.00132435	19.5136
	rs9946923	T	C	0.172	0.9707	18	76523646	0.0376	4.77e-06	13230	T	C	0.0426828	0.989352	18	78763646	0.308528	0.041915	378923	0.00157919	20.9226
Oncostatin-M levels	rs111827930	A	G	-0.061	0.2479	13	51453936	0.0138	9.86e-06	14288	A	G	0.00871846	0.280905	13	50879800	0.37322	0.00979098	378923	0.00136564	19.5362
	rs114931601	A	G	0.1125	0.9343	3	26561369	0.0254	9.46e-06	14288	A	G	-0.0239021	0.934034	3	26519878	0.177738	0.0177348	378923	0.0013711	19.6145
	rs116928468	A	G	-0.2566	0.019	17	75178814	0.0536	1.69e-06	11770	A	G	0.00829428	0.0616102	17	77182732	0.653725	0.0184895	378923	0.0019434	22.9145
	rs117867445	C	G	0.2926	0.0172	9	137876508	0.0621	2.46e-06	10471	C	G	0.074626	0.00965049	9	134984662	0.0997631	0.0453376	378923	0.00211572	22.1964
	rs200034863	A	G	0.3067	0.9871	2	149143446	0.0678	6.08e-06	11273	A	G	-0.0451367	0.992927	2	148385877	0.38682	0.0521571	378923	0.00181193	20.4593
	rs201368167	G	GCT	0.0614	0.5809	4	153666541	0.0137	7.4e-06	10894	G	GCT	-0.0103359	0.483669	4	152745389	0.241779	0.0088299	378923	0.00184038	20.0824
	rs2285179	A	G	-0.0663	0.5586	22	38211954	0.0122	5.5e-08	14288	A	G	0.0138197	0.561479	22	37815947	0.117873	0.00883747	378923	0.00206271	29.5289
	rs2511241	T	C	0.177	0.9163	11	72945341	0.0236	6.38e-14	13668	T	C	0.0143086	0.922391	11	73234296	0.385705	0.0164953	378923	0.00409858	56.2418
	rs28444486	A	G	0.0636	0.7378	22	49231540	0.0136	2.92e-06	14735	A	G	-0.00173477	0.747456	22	48835728	0.863382	0.0100818	378923	0.00148198	21.8664
	rs3859189	A	G	0.1101	0.5367	17	38137033	0.0117	4.95e-21	14729	A	G	0.0105658	0.558771	17	39980780	0.230913	0.00881945	378923	0.00597622	88.5409
	rs4598859	A	G	-0.0534	0.494	15	94565995	0.0118	6.03e-06	14727	A	G	-0.00399996	0.406729	15	94022766	0.654162	0.00892869	378923	0.00138868	20.4767
	rs4818145	A	G	0.0619	0.7439	21	42005707	0.0138	7.27e-06	14288	A	G	-0.0171129	0.839836	21	40633781	0.151051	0.0119185	378923	0.00140618	20.117
	rs4823082	C	G	-0.159	0.0363	22	30600105	0.0346	4.32e-06	14724	C	G	0.0102545	0.0341794	22	30204116	0.671519	0.0241814	378923	0.00143217	21.1146
	rs559651	T	C	-0.0594	0.6496	8	41555366	0.0125	2.01e-06	14715	T	C	-0.0154814	0.624704	8	41697848	0.0881231	0.00907799	378923	0.00153224	22.5784
	rs61897429	A	G	-0.0847	0.139	11	47424864	0.017	6.28e-07	14735	A	G	-0.0201234	0.14047	11	47403313	0.110486	0.0126086	378923	0.00168185	24.8205
	rs653178	T	C	-0.0728	0.5224	12	112007756	0.0132	3.48e-08	11785	T	C	-0.0151678	0.585383	12	111569952	0.0878153	0.0088855	378923	0.00257434	30.4117
	rs6932879	T	C	-0.162	0.0307	6	162256951	0.0356	5.35e-06	14728	T	C	0.0108426	0.0490112	6	161835919	0.598598	0.0205969	378923	0.00140403	20.7048
	rs7102957	T	C	-0.0803	0.8631	11	102334152	0.0173	3.46e-06	14288	T	C	0.000674676	0.804886	11	102463421	0.951853	0.0111738	378923	0.00150561	21.5416
	rs76036744	T	C	0.1893	0.9776	15	82216867	0.0419	6.25e-06	14248	T	C	-0.00559527	0.992043	15	81924526	0.909004	0.0489549	378923	0.00143053	20.4086
	rs76275710	A	G	0.2665	0.0176	10	30032133	0.0525	3.85e-07	14735	A	G	0.00114741	0.0282355	10	29743204	0.96536	0.026421	378923	0.00174569	25.7642
	rs7714366	A	G	0.0619	0.7535	5	169867337	0.0137	6.24e-06	14734	A	G	0.0167832	0.728993	5	170440333	0.0889754	0.00986768	378923	0.00138362	20.4118
	rs80303768	A	G	-0.152	0.0371	21	42594678	0.0327	3.35e-06	14722	A	G	0.0309221	0.0121456	21	41222751	0.435124	0.0396207	378923	0.00146551	21.6039
	rs9264931	T	C	-0.1048	0.8812	6	31274196	0.0191	4.09e-08	14736	T	C	0.00850867	0.938984	6	31306419	0.640755	0.0182338	378923	0.00203887	30.1021
Programmed cell death 1 ligand 1 levels	rs113302946	A	G	-0.2866	0.014	1	77828069	0.0637	6.82e-06	13801	A	G	0.0349798	0.00165367	1	77362384	0.74817	0.108953	378923	0.00146462	20.24
	rs12539643	C	G	0.1913	0.966	7	151019021	0.0407	2.6e-06	11337	C	G	-0.0051691	0.950775	7	151321935	0.799257	0.0203261	378923	0.0019449	22.0884
	rs1280389	A	T	0.0574	0.3335	15	57727725	0.0126	5.22e-06	14288	A	T	-0.00530927	0.334316	15	57435527	0.567253	0.00928027	378923	0.00145038	20.7502
	rs146328951	A	G	-0.4926	0.0079	1	27646512	0.0993	7.02e-07	9354	A	G	-0.021666	0.00171486	1	27320021	0.843002	0.109394	378923	0.00262393	24.6035
	rs151255930	T	C	-0.2518	0.0137	7	105979524	0.0561	7.18e-06	14243	T	C	-0.0823499	0.00481844	7	106339078	0.194578	0.0634851	378923	0.00141244	20.143
	rs17256127	T	G	0.1205	0.7372	14	23711425	0.0264	5.01e-06	10407	T	G	-0.00310535	0.235879	14	23242216	0.763947	0.0103407	378923	0.00199789	20.8297
	rs181758547	T	C	-0.3071	0.0116	4	68657948	0.069	8.56e-06	11917	T	C	-0.00856146	0.00922079	4	67792230	0.854898	0.0468166	378923	0.00165948	19.8056
	rs2019137	A	G	-0.0507	0.4683	2	113973632	0.0114	8.69e-06	14735	A	G	0.0150284	0.416775	2	113216055	0.0906651	0.00888256	378923	0.00134052	19.7764
	rs2283438	T	C	-0.0577	0.4351	15	89721461	0.012	1.52e-06	14288	T	C	-0.00607683	0.426367	15	89178230	0.493665	0.00887788	378923	0.00161553	23.1168
	rs4974444	A	G	-0.0816	0.8717	3	127280969	0.0176	3.55e-06	14288	A	G	-0.00624623	0.862902	3	127562126	0.624144	0.0127478	378923	0.00150221	21.4929
	rs60830384	A	T	0.1138	0.916	9	5485387	0.0213	9.16e-08	14718	A	T	0.0134654	0.940905	9	5485387	0.468858	0.0185899	378923	0.00193569	28.5408
	rs62373966	T	G	0.1407	0.9234	5	90058982	0.0273	2.55e-07	11777	T	G	0.0163292	0.903336	5	90763165	0.271885	0.0148619	378923	0.00225035	26.5576
	rs6917605	T	C	0.0554	0.4457	6	19842497	0.0116	1.79e-06	14733	T	C	-0.0189024	0.45183	6	19842266	0.0313942	0.00878346	378923	0.00154575	22.8058
	rs7026097	A	T	0.0832	0.1779	9	34007646	0.016	1.99e-07	12834	A	T	0.0014905	0.193243	9	34007648	0.892918	0.0110725	378923	0.00210247	27.0358
	rs7125631	T	C	-0.0609	0.6543	11	1948186	0.0128	1.96e-06	14288	T	C	-0.00200463	0.724422	11	1926956	0.838179	0.00981591	378923	0.00158181	22.6336
	rs7137828	T	C	-0.0622	0.5235	12	111932800	0.0133	2.92e-06	11337	T	C	-0.015272	0.586663	12	111494996	0.0859488	0.0088937	378923	0.00192549	21.8676
	rs72823987	A	G	-0.1005	0.9271	2	67288067	0.0223	6.58e-06	14736	A	G	0.0534713	0.946491	2	67060935	0.00660998	0.0196884	378923	0.0013764	20.3078
	rs7304709	T	C	0.0537	0.5862	12	48670152	0.0117	4.44e-06	14727	T	C	-0.0289571	0.61137	12	48276369	0.00121118	0.0089478	378923	0.00142837	21.0629
	rs73072534	T	C	-0.1306	0.0469	7	28144510	0.0294	8.91e-06	14288	T	C	0.0497074	0.044819	7	28104891	0.0184812	0.0210997	378923	0.00137918	19.7302
	rs75510105	A	G	0.1933	0.0292	6	134673561	0.0385	5.15e-07	14727	A	G	0.0402911	0.012552	6	134352423	0.305847	0.0393478	378923	0.00170878	25.2048
	rs79045618	A	G	0.1619	0.0521	19	5799008	0.0324	5.83e-07	10714	A	G	0.031111	0.0577647	19	5798997	0.0994169	0.0188816	378923	0.0023251	24.9645
	rs7936674	A	G	-0.0546	0.6468	11	33845977	0.0123	9.04e-06	14288	A	G	-0.00823289	0.562341	11	33824431	0.351869	0.00884334	378923	0.00137723	19.7022
	rs7945680	T	G	0.061	0.5018	11	127683667	0.0114	8.75e-08	14728	T	G	-0.0112256	0.557773	11	127813772	0.204274	0.00884273	378923	0.00194027	28.628
	rs822335	T	C	-0.1295	0.3471	9	5448218	0.012	3.77e-27	14736	T	C	0.00877745	0.352804	9	5448218	0.339596	0.0091914	378923	0.00784113	116.444
Stem cell factor levels	rs10832027	A	G	-0.0568	0.6474	11	13357183	0.012	2.21e-06	14734	A	G	0.00811912	0.538538	11	13335636	0.35568	0.00879046	378923	0.00151829	22.4014
	rs10894669	A	C	-0.0606	0.3129	11	133206940	0.0129	2.63e-06	14735	A	C	0.0173473	0.323349	11	133337045	0.0659766	0.00943511	378923	0.00149543	22.0651
	rs11126305	A	G	-0.0567	0.4624	2	71106068	0.0116	1.02e-06	14718	A	G	-0.00160868	0.406296	2	70878938	0.857257	0.00894371	378923	0.00162068	23.8886
	rs11196977	A	C	0.1658	0.0543	10	116663513	0.0366	5.9e-06	10282	A	C	-0.00153359	0.0651719	10	114903754	0.931581	0.0178623	378923	0.00199188	20.5174
	rs11199541	T	C	0.1548	0.0334	10	122531747	0.0339	4.96e-06	14736	T	C	0.038081	0.0460945	10	120772235	0.0699616	0.0210141	378923	0.00141302	20.8489
	rs11608458	T	C	-0.0707	0.6366	12	89369806	0.0122	6.83e-09	14288	T	C	0.00861887	0.659519	12	88976029	0.351756	0.00925576	378923	0.00234492	33.5783
	rs11877350	A	G	0.0538	0.4265	18	43867311	0.0117	4.26e-06	14728	A	G	-0.018128	0.438274	18	46287348	0.0404166	0.00884525	378923	0.00143359	21.1414
	rs12149545	A	G	0.1146	0.3094	16	56993161	0.0123	1.2e-20	14736	A	G	-0.0075601	0.275328	16	56959249	0.439793	0.00978599	378923	0.00585637	86.7961
	rs12378537	T	C	0.105	0.1215	9	136065526	0.0219	1.63e-06	11337	T	C	0.0114063	0.145149	9	133190139	0.359898	0.0124583	378923	0.00202354	22.9834
	rs12501773	A	C	0.0528	0.5618	4	88453631	0.0116	5.32e-06	14733	A	C	-0.0120403	0.612143	4	87532479	0.180944	0.00899975	378923	0.00140427	20.7154
	rs138854302	T	C	-0.1391	0.0915	9	128807910	0.0205	1.16e-11	14736	T	C	-0.0035916	0.0787216	9	126045631	0.826624	0.0163975	378923	0.00311467	46.0349
	rs140884539	T	C	0.0689	0.2111	14	55341903	0.0154	7.68e-06	14735	T	C	0.00914366	0.110392	14	54875185	0.512812	0.0139712	378923	0.00135662	20.0142
	rs146276488	A	G	0.2422	0.0144	20	44109198	0.0516	2.68e-06	14728	A	G	-0.0271731	0.0139514	20	45480558	0.47227	0.0378038	378923	0.00149367	22.0288
	rs151246947	A	G	0.2116	0.0274	17	16356498	0.0453	3e-06	13224	A	G	0.0102211	0.0478824	17	16453184	0.620449	0.0206397	378923	0.00164724	21.8157
	rs16942887	A	G	0.1658	0.1303	16	67928042	0.0171	3.14e-22	14736	A	G	0.0338684	0.15067	16	67894139	0.00536945	0.0121654	378923	0.00633921	93.9978
	rs174535	T	C	-0.0735	0.6459	11	61551356	0.0121	1.24e-09	14736	T	C	0.00393686	0.584732	11	61783884	0.657432	0.00887759	378923	0.00249769	36.8931
	rs2024570	T	C	-0.1985	0.0394	20	44776543	0.0341	5.85e-09	14288	T	C	-0.0102664	0.026351	20	46147904	0.706324	0.0272463	378923	0.00236599	33.8806
	rs2043084	C	G	-0.0642	0.2186	15	58682496	0.0141	5.28e-06	14731	C	G	0.00422996	0.215535	15	58390297	0.691479	0.0106589	378923	0.00140536	20.7287
	rs2133027	A	G	0.4722	0.007	8	47325114	0.1032	4.75e-06	8290	A	G	0.00338208	0.025338	8	46413492	0.90377	0.0279741	378923	0.00251908	20.9309
	rs2740488	A	C	0.1156	0.7485	9	107661742	0.0133	3.57e-18	14732	A	C	0.0130451	0.801697	9	104899461	0.23428	0.0109678	378923	0.00510187	75.5359
	rs2843154	T	C	-0.0576	0.5999	1	2244905	0.0128	6.8e-06	13224	T	C	0.0098737	0.695047	1	2313466	0.301389	0.00955404	378923	0.00152897	20.2469
	rs2980888	T	C	-0.0683	0.2937	8	126507308	0.0126	5.94e-08	14735	T	C	0.00397097	0.259195	8	125495066	0.69048	0.00997218	378923	0.00199015	29.3793
	rs34813411	T	C	-0.1619	0.0373	4	183543315	0.0339	1.79e-06	14717	T	C	-0.0435744	0.00910863	4	182622162	0.356229	0.0472312	378923	0.0015474	22.8053
	rs4389685	A	G	0.053	0.5999	5	124050437	0.0118	7.07e-06	14735	A	G	-0.0107488	0.485622	5	124714744	0.220486	0.00877284	378923	0.00136724	20.1711
	rs45617141	T	G	0.2803	0.9812	15	43623397	0.0512	4.38e-08	12935	T	G	-0.0995332	0.9966	15	43331199	0.185373	0.0751539	378923	0.00231172	29.9667
	rs4846838	A	G	-0.0721	0.8081	1	230281618	0.0158	5.04e-06	12792	A	G	-0.0087317	0.765404	1	230145871	0.3989	0.0103507	378923	0.00162522	20.8204
	rs557933	A	C	-0.0553	0.4647	1	234853268	0.0118	2.78e-06	14287	A	C	0.00277712	0.440539	1	234717521	0.752764	0.00881635	378923	0.00153489	21.9597
	rs581080	C	G	0.0668	0.8123	9	15305378	0.015	8.45e-06	14734	C	G	-0.00581813	0.854967	9	15305380	0.63996	0.0124384	378923	0.00134421	19.8295
	rs6073958	T	C	-0.2858	0.8039	20	44551855	0.0144	1.16e-87	14730	T	C	0.0110366	0.823538	20	45923216	0.337228	0.0115006	378923	0.0260457	393.859
	rs62398898	T	C	-0.1161	0.9437	5	161746014	0.0259	7.37e-06	14717	T	C	-0.0233656	0.890021	5	162319008	0.0990148	0.014164	378923	0.00136349	20.0912
	rs705379	A	G	0.0789	0.4598	7	94953895	0.012	4.87e-11	14288	A	G	0.00204748	0.36551	7	95324583	0.822561	0.00913024	378923	0.00301653	43.2246
	rs71431776	A	C	-0.0938	0.1062	13	26799167	0.0192	1.03e-06	14714	A	C	0.0168131	0.0841799	13	26225030	0.287005	0.0157912	378923	0.00161945	23.8641
	rs71644719	A	G	-0.1584	0.0354	1	223111265	0.0345	4.4e-06	14727	A	G	0.0433131	0.0476901	1	222937923	0.0356468	0.0206161	378923	0.00142934	21.0772
	rs72847212	T	C	-0.0721	0.7926	11	834389	0.015	1.53e-06	13659	T	C	-0.00385882	0.829267	11	834389	0.74158	0.0117019	378923	0.00168863	23.1007
	rs74820408	A	G	-0.0728	0.8399	12	40180662	0.0163	7.96e-06	14287	A	G	0.0218278	0.860428	12	39786860	0.0855461	0.0126952	378923	0.00139425	19.9447
	rs75059384	A	G	-0.1782	0.0264	7	90786565	0.0402	9.3e-06	14736	A	G	0.00423426	0.00953203	7	91157250	0.922753	0.0436672	378923	0.0013317	19.6474
	rs7664024	T	C	-0.0718	0.185	4	18944656	0.0153	2.69e-06	14288	T	C	0.0014575	0.121463	4	18943033	0.913235	0.0133766	378923	0.00153895	22.0194
	rs78397068	T	C	0.1202	0.9155	1	88911632	0.0233	2.49e-07	14288	T	C	0.00787143	0.947551	1	88445949	0.690024	0.0197367	378923	0.00185916	26.6095
	rs785900	T	C	0.0575	0.4446	9	79147122	0.0118	1.1e-06	14288	T	C	0.00638412	0.435696	9	76532206	0.471593	0.00886819	378923	0.00165912	23.7416
	rs798893	C	G	0.095	0.2138	19	54793830	0.0141	1.61e-11	14725	C	G	-0.00527104	0.288859	19	54289975	0.584798	0.00964704	378923	0.00307338	45.3889
	rs8108748	A	G	0.066	0.1997	19	39286122	0.0148	8.22e-06	14288	A	G	0.015767	0.226245	19	38795482	0.131433	0.0104523	378923	0.00138992	19.884
	rs9264796	A	G	0.1407	0.0716	6	31270311	0.0303	3.42e-06	12404	A	G	-0.00843706	0.0610186	6	31302534	0.64355	0.0182328	378923	0.00173535	21.5592
SIR2-like protein 2 levels	rs1034059	A	G	0.076	0.6981	6	158193698	0.0145	1.59e-07	14288	A	G	0.0109408	0.701535	6	157772666	0.265583	0.0098274	378923	0.00191905	27.4682
	rs11115639	A	C	-0.0841	0.8864	12	83600525	0.0184	4.86e-06	14730	A	C	-0.00844812	0.850376	12	83206746	0.494545	0.0123674	378923	0.00141624	20.888
	rs115455827	A	G	0.1277	0.9506	5	78787853	0.0277	4.02e-06	14735	A	G	-0.0115023	0.926337	5	79492030	0.495187	0.0168635	378923	0.00144028	21.2502
	rs116198125	T	C	-0.1521	0.9617	3	14613224	0.0329	3.78e-06	14727	T	C	-0.0178197	0.969882	3	14571717	0.492423	0.0259588	378923	0.00144918	21.3702
	rs12152184	A	G	0.0965	0.885	22	45002809	0.0208	3.49e-06	12402	A	G	-0.00317692	0.885881	22	44606929	0.818142	0.0138166	378923	0.00173254	21.5208
	rs12531843	C	G	-0.1286	0.9177	7	14143486	0.0243	1.21e-07	12404	C	G	-0.01043	0.908397	7	14103861	0.497138	0.0153608	378923	0.00225283	28.0027
	rs138897138	A	G	0.104	0.9138	2	122731427	0.0218	1.84e-06	14288	A	G	-0.0120731	0.915207	2	121973851	0.442175	0.0157094	378923	0.00159034	22.7558
	rs144373891	T	C	-0.5739	0.0161	19	39379770	0.0515	7.69e-29	14736	T	C	0.00716307	0.00897686	19	38889130	0.876688	0.0461631	378923	0.00835668	124.165
	rs147383134	T	C	0.2573	0.9858	8	89590527	0.0551	3.02e-06	13801	T	C	0.03863	0.993559	8	88578298	0.485606	0.0553983	378923	0.00157754	21.8029
	rs1966647	T	C	-0.0574	0.5696	19	56709105	0.0126	5.22e-06	14288	T	C	0.0144568	0.55473	19	56197736	0.104094	0.00889476	378923	0.00145038	20.7502
	rs3788463	T	G	-0.06	0.2743	22	32978251	0.0133	6.44e-06	14288	T	G	-0.0155447	0.264647	22	32582265	0.117714	0.00993627	378923	0.00142236	20.3488
	rs60459634	A	G	-0.1063	0.0886	4	160629137	0.0229	3.45e-06	14288	A	G	0.00242833	0.0916585	4	159707985	0.874166	0.0153334	378923	0.00150581	21.5444
	rs72847333	T	C	0.093	0.8965	2	125508995	0.0204	5.14e-06	14288	T	C	-0.0120459	0.862298	2	124751418	0.346245	0.012789	378923	0.00145246	20.78
	rs72883370	A	G	-0.3428	0.989	6	63413043	0.0737	3.3e-06	12737	A	G	-0.00848319	0.984723	6	62703138	0.817057	0.0366712	378923	0.00169567	21.6311
	rs7418913	A	G	-0.0615	0.2713	1	203643268	0.0139	9.67e-06	14288	A	G	0.007798	0.220435	1	203674140	0.461143	0.0105812	378923	0.00136822	19.5731
	rs7718478	A	T	0.0639	0.7496	5	177560339	0.0138	3.65e-06	14288	A	T	0.00553537	0.790897	5	178133338	0.609891	0.0108488	378923	0.00149838	21.4379
	rs77381020	T	C	0.0862	0.8546	13	37413465	0.0184	2.8e-06	14288	T	C	-0.0112392	0.835827	13	36839328	0.34335	0.0118611	378923	0.0015337	21.9441
	rs79663946	A	G	-0.0901	0.1174	7	21752339	0.0201	7.37e-06	14288	A	G	0.00520738	0.140072	7	21712721	0.684463	0.0128141	378923	0.00140435	20.0908
	rs8112891	T	C	0.1179	0.9292	19	7434636	0.0262	6.8e-06	14288	T	C	0.0245069	0.885421	19	7369750	0.0780261	0.0139065	378923	0.00141527	20.2472
Signaling lymphocytic activation molecule levels	rs10212190	A	T	0.0727	0.6151	3	186731157	0.0121	1.88e-09	14285	A	T	-0.0103326	0.603278	3	187013369	0.248128	0.00894668	378923	0.0025207	36.0942
	rs10499604	T	C	0.058	0.3266	7	38626562	0.0125	3.48e-06	14730	T	C	-0.0164362	0.312825	7	38586962	0.0814048	0.00943202	378923	0.00145948	21.5267
	rs1057964	T	C	-0.1122	0.7184	5	95235627	0.0142	2.76e-15	11979	T	A	0.0191254	0.00428353	5	95899923	0.781191	0.0688538	378923	0.00518479	62.4218
	rs111865527	T	C	0.2712	0.9863	13	26736047	0.0569	1.88e-06	14244	T	C	0.0175616	0.984865	13	26161910	0.628206	0.0362653	378923	0.00159232	22.714
	rs112742549	T	C	0.2421	0.9791	13	107639422	0.0506	1.71e-06	13499	T	C	0.0244586	0.991742	13	106987074	0.618696	0.0491432	378923	0.00169298	22.8889
	rs115154227	T	C	-0.1703	0.0275	6	135333467	0.0381	7.83e-06	14734	T	C	-0.016882	0.0302952	6	135012329	0.511897	0.0257391	378923	0.00135416	19.9765
	rs11745675	C	G	0.0553	0.4344	5	179240655	0.0122	5.82e-06	14286	C	G	0.00708344	0.401875	5	179813655	0.428823	0.0089527	378923	0.00143614	20.5433
	rs12058421	A	C	-0.1256	0.1616	1	160581152	0.0159	2.8e-15	14731	A	C	-0.00175302	0.165893	1	160611362	0.882251	0.0118355	378923	0.0042181	62.3916
	rs12297442	A	G	0.061	0.7296	12	6062889	0.0135	6.23e-06	14733	A	G	-0.00749958	0.712132	12	5953723	0.437893	0.00966744	378923	0.00138388	20.4142
	rs13014154	A	G	-0.0612	0.3695	2	62575443	0.0123	6.5e-07	14285	A	G	-0.00838696	0.357456	2	62348308	0.359049	0.00914431	378923	0.00173006	24.7532
	rs13147502	A	G	-0.0609	0.5964	4	106143797	0.0127	1.62e-06	12843	A	G	0.00268404	0.537191	4	105222640	0.760587	0.00880849	378923	0.00178724	22.9911
	rs138657007	A	G	-0.2863	0.0181	10	66091335	0.0577	6.98e-07	12790	A	G	-0.0887819	0.00832397	10	64331575	0.0655617	0.0482141	378923	0.00192126	24.6163
	rs142352460	T	C	0.2946	0.0246	21	14753496	0.0654	6.65e-06	10216	T	C	0.0273605	0.0243928	21	13381175	0.341489	0.0287634	378923	0.00198229	20.2873
	rs147616029	T	C	-0.0644	0.3774	14	87822926	0.0128	4.87e-07	12850	T	C	0.00407736	0.36956	14	87356582	0.653096	0.00907156	378923	0.00196605	25.3095
	rs149092077	A	G	-0.3592	0.9888	18	59233474	0.073	8.63e-07	11137	A	G	0.0736046	0.996434	18	61566241	0.325704	0.0748924	378923	0.00216928	24.2074
	rs1609310	T	G	-0.0557	0.5136	15	55294543	0.012	3.46e-06	14286	T	G	0.0114096	0.362456	15	55002345	0.212	0.0091417	378923	0.00150585	21.5421
	rs17720330	C	G	-0.1982	0.0213	9	78767497	0.043	4.04e-06	14727	C	G	0.0360845	0.0185078	9	76152581	0.270694	0.0327605	378923	0.00144056	21.2428
	rs191575088	A	G	0.212	0.9791	5	63606345	0.0474	7.73e-06	12404	A	G	-0.00959799	0.969536	5	64310518	0.706612	0.0254988	378923	0.0016101	20.0007
	rs192245879	A	G	0.3328	0.989	2	216910771	0.0655	3.76e-07	13799	A	G	-0.0278021	0.995542	2	216046048	0.674598	0.0662197	378923	0.00186735	25.812
	rs2393716	C	G	0.0583	0.5241	12	121341933	0.0124	2.58e-06	12848	C	G	-0.00995382	0.533564	12	120904130	0.258769	0.00881411	378923	0.00171756	22.1017
	rs2623960	T	C	0.0688	0.2204	6	152893441	0.0143	1.5e-06	14286	T	C	-0.0143417	0.242946	6	152572306	0.160717	0.0102246	378923	0.00161767	23.1443
	rs2725405	C	G	0.0894	0.4462	17	79220224	0.0141	2.29e-10	10271	C	G	0.00369986	0.437016	17	81246424	0.675327	0.00883341	378923	0.00389877	40.1932
	rs2790462	T	C	-0.0747	0.2977	10	28873202	0.0126	3.06e-09	14733	T	C	-0.0083807	0.227174	10	28584273	0.423026	0.0104604	378923	0.00237998	35.1432
	rs3184504	T	C	0.097	0.4758	12	111884608	0.013	8.55e-14	11783	T	C	0.0157126	0.407369	12	111446804	0.0779076	0.0089126	378923	0.00470277	55.6651
	rs35271532	A	G	-0.1486	0.0449	18	72388527	0.0324	4.51e-06	14286	A	G	-0.0626003	0.0262784	18	74676571	0.0234142	0.0276185	378923	0.00147027	21.0323
	rs3745163	A	C	0.0674	0.2299	19	17337555	0.0145	3.35e-06	13669	A	C	-0.0127761	0.242305	19	17226746	0.213005	0.0102591	378923	0.0015782	21.6033
	rs3806818	A	G	0.0707	0.1909	4	6642331	0.0153	3.82e-06	13853	A	G	0.0127658	0.194037	4	6640604	0.250339	0.0111053	378923	0.00153902	21.3498
	rs3856138	T	C	0.0529	0.5429	1	38044814	0.0118	7.36e-06	14286	T	C	0.00535301	0.444738	1	37579213	0.543168	0.00880385	378923	0.00140484	20.0949
	rs56244095	A	C	0.1013	0.2121	17	7063899	0.0156	8.38e-11	14286	A	C	0.000399613	0.28198	17	7160580	0.96769	0.00986574	378923	0.00294292	42.1608
	rs60094514	T	C	0.2209	0.8506	1	160636559	0.0162	2.45e-42	14732	T	C	0.000363834	0.817727	1	160666769	0.974541	0.0114004	378923	0.0124639	185.91
	rs61833942	T	C	0.2097	0.9803	10	13610507	0.0474	9.69e-06	14286	T	C	0.0473562	0.977612	10	13568507	0.112956	0.0298768	378923	0.00136815	19.5695
	rs72902770	T	C	-0.0821	0.1184	11	43535182	0.0181	5.74e-06	14723	T	C	-0.00302257	0.101947	11	43513632	0.834787	0.0144922	378923	0.00139549	20.5717
[truncated: 423 more rows]

## Sheet: S2
	Data Sources of Gastro-oesophageal reflux disease
	TRIT	Websides				Publisher	Samplesize	Ancestry
	Gastro-oesophageal reflux disease	https://www.finngen.fi/en				FinnGen	378923	EUR
	Table S2. Details of GERD predicting SNPs with circulating inflammatory factors.
	circulating inflammatory cytokines levels	SNP	exposure									Outcome									R2	F-statistics
			EA	OA	beta	eaf	chr	pos	SE	P value	samplesize	EA	OA	beta	eaf	chr	pos	SE	P value	samplesize
	Eukaryotic translation initiation factor 4E-binding protein 1 levels	rs10196567	T	A	-0.0402688	0.400733	2	137226022	0.00897186	7.17778e-06	378923	T	A	-0.0192	0.4001	2	137983592	0.012	0.11	14736	5.31616e-05	20.1451
		rs10204689	C	G	0.115832	0.0283212	2	106519278	0.025528	5.69403e-06	378923	C	G	0.0028	0.0637	2	107135734	0.0247	0.91	14736	5.43312e-05	20.5883
		rs10512324	T	C	-0.0510329	0.248962	9	104278432	0.0102144	5.84804e-07	378923	T	C	0.0089	0.3	9	107040713	0.013	0.494	14736	6.58711e-05	24.9616
		rs10753098	C	G	-0.0517749	0.810937	1	175251508	0.0110669	2.89181e-06	378923	C	G	-0.0142	0.7744	1	175220644	0.0141	0.314	14736	5.77578e-05	21.8869
		rs10887132	C	T	-0.0545365	0.199752	10	122333758	0.0110416	7.84459e-07	378923	C	T	0.0023	0.2368	10	124093273	0.0138	0.868	14736	6.43771e-05	24.3954
		rs114142674	C	T	0.0563511	0.1445	13	61217841	0.0123757	5.27959e-06	378923	C	T	-0.024	0.0883	13	61791975	0.0211	0.255	14736	5.4713e-05	20.733
		rs114272595	G	A	0.108882	0.0354642	5	58044647	0.0233548	3.1304e-06	378923	G	A	-0.0216	0.0398	5	57340474	0.0318	0.497	14736	5.73567e-05	21.7349
		rs114620748	A	C	-2.1621	0.000334048	17	16260817	0.470782	4.37835e-06	378923	A	G	0.0113	0.0305	17	16164131	0.0348	0.745	14736	5.56592e-05	21.0916
		rs114862906	T	C	0.188181	0.0121835	2	237906097	0.0375413	5.36933e-07	378923	T	C	-0.0189	0.0243	2	238814739	0.046	0.681	14736	6.63061e-05	25.1264
		rs115345187	T	A	0.133111	0.0219004	2	41203457	0.0288984	4.10129e-06	378923	T	A	0.0319	0.0168	2	41430597	0.0523	0.542	14736	5.59893e-05	21.2167
		rs11716788	T	C	-0.0450158	0.299139	3	70878083	0.00965742	3.14268e-06	378923	T	C	-0.0006	0.2874	3	70927234	0.0132	0.964	14736	5.73366e-05	21.7273
		rs117211649	A	G	-0.0761779	0.0774126	12	131137623	0.0167211	5.21903e-06	378923	A	G	0.0264	0.0737	12	131622168	0.0234	0.259	14736	5.47714e-05	20.7552
		rs117269941	T	C	0.271658	0.00520729	6	129272538	0.0568287	1.75037e-06	378923	T	C	-0.072	0.0149	6	129593683	0.0606	0.235	14736	6.03021e-05	22.8511
		rs117518238	T	C	-0.0743384	0.0788917	17	61384701	0.0166713	8.23209e-06	378923	T	C	0.0138	0.0438	17	59462062	0.0493	0.78	14736	5.24703e-05	19.8832
		rs12238219	A	G	0.0489623	0.311988	9	95601006	0.00947599	2.37909e-07	378923	A	G	-0.03	0.2752	9	98363288	0.0135	0.0263	14736	7.04519e-05	26.6976
		rs12525430	T	A	0.148501	0.0200479	6	68425798	0.0305941	1.2104e-06	378923	T	A	-0.0171	0.0319	6	69135690	0.0365	0.639	14736	6.21735e-05	23.5603
		rs12592540	A	C	-0.0413203	0.365966	15	66210277	0.00915481	6.37632e-06	378923	A	C	0.0173	0.318	15	66502615	0.0128	0.177	14736	5.37593e-05	20.3716
		rs13140558	A	C	0.0529126	0.179023	4	39007031	0.0114101	3.52874e-06	378923	A	C	-0.004	0.2398	4	39008651	0.0145	0.783	14736	5.67497e-05	21.5049
		rs13242744	C	T	-0.123971	0.0344391	7	97472642	0.0254795	1.14162e-06	378923	C	T	0.0573	0.029	7	97101954	0.0381	0.133	14736	6.24713e-05	23.6732
		rs135071	C	T	-0.0511921	0.812115	22	43434433	0.011172	4.6014e-06	378923	C	T	-0.023	0.8828	22	43830353	0.0192	0.231	14736	5.54076e-05	20.9963
		rs137981283	G	A	-0.147146	0.0200146	16	50490428	0.032281	5.15751e-06	378923	G	A	-0.0298	0.0221	16	50524339	0.046	0.517	14736	5.48313e-05	20.7779
		rs139785776	A	G	0.0796282	0.064167	5	43716200	0.0176101	6.1331e-06	378923	A	G	-0.0573	0.0523	5	43716302	0.0294	0.0513	14736	5.39555e-05	20.446
		rs141363947	A	G	0.121206	0.0259466	3	195580642	0.0268785	6.501e-06	378923	A	G	-0.0122	0.0202	3	195307513	0.0535	0.82	14736	5.36616e-05	20.3346
		rs143991682	C	A	-0.298588	0.00641872	8	37006999	0.0609684	9.71002e-07	378923	C	A	-0.007	0.0231	8	36864517	0.0476	0.883	14736	6.32931e-05	23.9846
		rs150611641	T	A	-0.0885887	0.0547746	8	107917670	0.0197329	7.14299e-06	378923	T	A	-0.0294	0.0348	8	108929898	0.034	0.387	14736	5.31864e-05	20.1545
		rs1549726	G	A	0.0502177	0.371291	2	104896566	0.00901917	2.57858e-08	378923	G	A	0.0099	0.3818	2	105513024	0.012	0.409	14736	8.18077e-05	31.0012
		rs189027424	T	C	0.353248	0.00280951	13	29132525	0.0768408	4.28322e-06	378923	T	C	0.1762	0.0094	13	29706662	0.0711	0.0132	14736	5.577e-05	21.1336
		rs2075048	T	C	0.0673048	0.0957738	7	35240792	0.0146472	4.32633e-06	378923	T	C	-0.0189	0.1494	7	35280404	0.0168	0.261	14736	5.57196e-05	21.1145
		rs208829	G	A	0.0421221	0.615069	15	89403811	0.00904913	3.24257e-06	378923	G	A	0.007	0.6074	15	89947042	0.0124	0.572	14736	5.71782e-05	21.6673
		rs2110393	G	A	-0.0647693	0.11817	7	30137244	0.0142669	5.62976e-06	378923	G	A	-0.0143	0.1402	7	30176860	0.0191	0.454	14736	5.43882e-05	20.6099
		rs2877766	T	G	-0.0394725	0.441249	4	173534534	0.00885083	8.2054e-06	378923	T	G	-0.0039	0.4244	4	174455685	0.0119	0.743	14736	5.24865e-05	19.8893
		rs2920280	C	G	-0.0412504	0.49364	8	142679726	0.00874321	2.38177e-06	378923	C	G	0.0037	0.4374	8	143761144	0.0118	0.754	14736	5.87406e-05	22.2593
		rs34125688	T	C	0.103181	0.0356319	10	65276192	0.0231187	8.07849e-06	378923	T	C	0.0145	0.0288	10	67035950	0.0391	0.711	14736	5.25653e-05	19.9191
		rs35110271	A	G	0.171496	0.0120208	3	169312236	0.0384131	8.02454e-06	378923	A	G	-0.0239	0.0321	3	169030024	0.0364	0.511	14736	5.25988e-05	19.9318
		rs35353728	T	C	0.0428267	0.383163	8	11574944	0.00901125	2.00835e-06	378923	T	C	0.0129	0.3264	8	11432453	0.0145	0.374	14736	5.96049e-05	22.5869
		rs35973820	CT	C	-0.0568349	0.8605	4	123808151	0.0125058	5.50212e-06	378923	CT	C	0.0202	0.6333	4	124729306	0.0157	0.198	14736	5.45045e-05	20.654
		rs36110110	C	A	0.322768	0.00343101	13	30365688	0.0708842	5.27728e-06	378923	C	A	-0.0399	0.0126	13	30939825	0.0614	0.516	14736	5.47151e-05	20.7338
		rs4269485	G	A	-0.0437597	0.540085	7	52476660	0.00877721	6.17675e-07	378923	G	A	0.0093	0.6599	7	52544356	0.0124	0.453	14736	6.55928e-05	24.8561
		rs4664230	A	G	-0.0421108	0.381259	2	151034928	0.00905927	3.34565e-06	378923	A	G	0.0359	0.3785	2	151891442	0.0121	0.00301	14736	5.70197e-05	21.6072
		rs4725102	C	T	0.151423	0.979776	7	1456062	0.0329494	4.3142e-06	378923	C	T	-0.0698	0.9791	7	1495698	0.0565	0.217	14736	5.57331e-05	21.1196
		rs62298394	T	A	-0.0596871	0.146077	4	68663172	0.0126758	2.49241e-06	378923	T	A	-0.0269	0.2049	4	69528890	0.0174	0.122	14736	5.85105e-05	22.1722
		rs67206808	T	A	-0.042345	0.511959	17	29863078	0.00874657	1.28979e-06	378923	T	A	0.0086	0.5122	17	28190096	0.0118	0.466	14736	6.18516e-05	23.4383
		rs6739450	G	A	0.0505535	0.802463	2	138125168	0.0112125	6.52274e-06	378923	G	A	0.0025	0.7417	2	138882738	0.0156	0.873	14736	5.36443e-05	20.328
		rs7113631	A	T	-0.0426649	0.62607	11	58022046	0.00902822	2.29298e-06	378923	A	T	0.0082	0.922	11	57789518	0.0279	0.769	14736	5.89333e-05	22.3324
		rs72942967	G	A	-0.1179	0.0307931	2	205828387	0.0261101	6.3167e-06	378923	G	A	-0.0802	0.0215	2	206693111	0.0465	0.0846	14736	5.38067e-05	20.3896
		rs75569262	G	A	0.155196	0.0194301	15	54102373	0.0302452	2.87826e-07	378923	G	A	0.0265	0.0488	15	54394570	0.0295	0.369	14736	6.94811e-05	26.3297
		rs7571438	A	G	0.0543011	0.173007	2	15611311	0.0114877	2.27971e-06	378923	A	G	-0.0334	0.1674	2	15751435	0.017	0.0494	14736	5.89623e-05	22.3434
		rs76391590	A	G	0.154251	0.0159361	2	221279579	0.0345634	8.08798e-06	378923	A	G	-0.0489	0.0223	2	222144299	0.0441	0.267	14736	5.25593e-05	19.9169
		rs7702733	A	G	-0.0480055	0.213433	5	122611215	0.0107756	8.38919e-06	378923	A	G	-0.0111	0.2121	5	121946910	0.0144	0.441	14736	5.23752e-05	19.8471
		rs7721726	T	C	-0.171281	0.0179703	5	135161475	0.0350274	1.00886e-06	378923	T	C	-0.1432	0.0167	5	134497165	0.0512	0.00516	14736	6.30993e-05	23.9111
		rs78312903	A	G	-0.0955843	0.0492665	6	32388424	0.0207501	4.09619e-06	378923	A	G	-0.0307	0.0589	6	32356201	0.0281	0.275	14736	5.59961e-05	21.2193
		rs794347	A	C	-0.0614006	0.890526	7	75511830	0.0138769	9.65873e-06	378923	A	C	-0.0099	0.9007	7	75141152	0.0209	0.636	14736	5.16639e-05	19.5775
		rs7946110	G	A	0.058453	0.80994	11	107222364	0.0113128	2.37925e-07	378923	G	A	0.0106	0.836	11	107093090	0.016	0.508	14736	7.04518e-05	26.6975
		rs8269	G	A	0.0409205	0.38983	17	83094678	0.00908377	6.6437e-06	378923	G	A	0.0094	0.3829	17	81052423	0.0146	0.52	14736	5.3552e-05	20.293
		rs9301697	G	A	0.0409175	0.497808	13	90860711	0.00876541	3.04053e-06	378923	G	A	0.0096	0.411	13	91512965	0.012	0.424	14736	5.7504e-05	21.7907
		rs9839484	A	C	-0.0477407	0.796391	3	51126533	0.0107691	9.28753e-06	378923	A	C	0.0085	0.7841	3	51163964	0.0147	0.563	14736	5.18615e-05	19.6524
		rs9936952	T	C	0.0575818	0.865037	16	78335657	0.0129416	8.61351e-06	378923	T	C	-0.0079	0.8503	16	78369554	0.0167	0.636	14736	5.22421e-05	19.7967
	Adenosine Deaminase levels	rs10196567	T	A	-0.0402688	0.400733	2	137226022	0.00897186	7.17778e-06	378923	T	A	-0.0123	0.3992	2	137983592	0.0117	0.293	14736	5.31616e-05	20.1451
		rs10204689	C	G	0.115832	0.0283212	2	106519278	0.025528	5.69403e-06	378923	C	G	0.0194	0.0631	2	107135734	0.0242	0.423	14736	5.43312e-05	20.5883
		rs10512324	T	C	-0.0510329	0.248962	9	104278432	0.0102144	5.84804e-07	378923	T	C	-0.0124	0.3001	9	107040713	0.013	0.34	14736	6.58711e-05	24.9616
		rs10753098	C	G	-0.0517749	0.810937	1	175251508	0.0110669	2.89181e-06	378923	C	G	-0.0174	0.7744	1	175220644	0.0142	0.22	14736	5.77578e-05	21.8869
		rs10887132	C	T	-0.0545365	0.199752	10	122333758	0.0110416	7.84459e-07	378923	C	T	-0.004	0.236	10	124093273	0.0135	0.767	14736	6.43771e-05	24.3954
		rs114142674	C	T	0.0563511	0.1445	13	61217841	0.0123757	5.27959e-06	378923	C	T	0.0039	0.0897	13	61791975	0.0204	0.848	14736	5.4713e-05	20.733
		rs114272595	G	A	0.108882	0.0354642	5	58044647	0.0233548	3.1304e-06	378923	G	A	0.0002	0.0403	5	57340474	0.0309	0.995	14736	5.73567e-05	21.7349
		rs114620748	A	C	-2.1621	0.000334048	17	16260817	0.470782	4.37835e-06	378923	A	G	-0.0181	0.0304	17	16164131	0.034	0.594	14736	5.56592e-05	21.0916
		rs114862906	T	C	0.188181	0.0121835	2	237906097	0.0375413	5.36933e-07	378923	T	C	0.036	0.0244	2	238814739	0.0461	0.435	14736	6.63061e-05	25.1264
		rs115345187	T	A	0.133111	0.0219004	2	41203457	0.0288984	4.10129e-06	378923	T	A	-0.0257	0.0165	2	41430597	0.0507	0.612	14736	5.59893e-05	21.2167
		rs11716788	T	C	-0.0450158	0.299139	3	70878083	0.00965742	3.14268e-06	378923	T	C	-0.0146	0.2872	3	70927234	0.0132	0.269	14736	5.73366e-05	21.7273
		rs117211649	A	G	-0.0761779	0.0774126	12	131137623	0.0167211	5.21903e-06	378923	A	G	0.0036	0.0737	12	131622168	0.0228	0.875	14736	5.47714e-05	20.7552
		rs117269941	T	C	0.271658	0.00520729	6	129272538	0.0568287	1.75037e-06	378923	T	C	-0.0493	0.0149	6	129593683	0.0607	0.417	14736	6.03021e-05	22.8511
		rs117518238	T	C	-0.0743384	0.0788917	17	61384701	0.0166713	8.23209e-06	378923	T	C	-0.0064	0.0419	17	59462062	0.0474	0.893	14736	5.24703e-05	19.8832
		rs12238219	A	G	0.0489623	0.311988	9	95601006	0.00947599	2.37909e-07	378923	A	G	-0.0242	0.2745	9	98363288	0.0132	0.0668	14736	7.04519e-05	26.6976
		rs12525430	T	A	0.148501	0.0200479	6	68425798	0.0305941	1.2104e-06	378923	T	A	-0.0084	0.0314	6	69135690	0.0362	0.817	14736	6.21735e-05	23.5603
		rs12592540	A	C	-0.0413203	0.365966	15	66210277	0.00915481	6.37632e-06	378923	A	C	-0.0125	0.3178	15	66502615	0.0129	0.333	14736	5.37593e-05	20.3716
		rs13140558	A	C	0.0529126	0.179023	4	39007031	0.0114101	3.52874e-06	378923	A	C	0.0014	0.239	4	39008651	0.0142	0.921	14736	5.67497e-05	21.5049
		rs13242744	C	T	-0.123971	0.0344391	7	97472642	0.0254795	1.14162e-06	378923	C	T	0.0433	0.0293	7	97101954	0.0369	0.241	14736	6.24713e-05	23.6732
		rs135071	C	T	-0.0511921	0.812115	22	43434433	0.011172	4.6014e-06	378923	C	T	-0.0159	0.8829	22	43830353	0.0188	0.398	14736	5.54076e-05	20.9963
		rs137981283	G	A	-0.147146	0.0200146	16	50490428	0.032281	5.15751e-06	378923	G	A	-0.0302	0.0216	16	50524339	0.0452	0.504	14736	5.48313e-05	20.7779
		rs139785776	A	G	0.0796282	0.064167	5	43716200	0.0176101	6.1331e-06	378923	A	G	-0.0205	0.0522	5	43716302	0.0293	0.484	14736	5.39555e-05	20.446
		rs141363947	A	G	0.121206	0.0259466	3	195580642	0.0268785	6.501e-06	378923	A	G	-0.0574	0.0199	3	195307513	0.052	0.27	14736	5.36616e-05	20.3346
		rs143991682	C	A	-0.298588	0.00641872	8	37006999	0.0609684	9.71002e-07	378923	C	A	0.0409	0.0231	8	36864517	0.0476	0.39	14736	6.32931e-05	23.9846
		rs150611641	T	A	-0.0885887	0.0547746	8	107917670	0.0197329	7.14299e-06	378923	T	A	0.0151	0.0348	8	108929898	0.0341	0.658	14736	5.31864e-05	20.1545
		rs1549726	G	A	0.0502177	0.371291	2	104896566	0.00901917	2.57858e-08	378923	G	A	0.0218	0.3819	2	105513024	0.0117	0.0624	14736	8.18077e-05	31.0012
		rs189027424	T	C	0.353248	0.00280951	13	29132525	0.0768408	4.28322e-06	378923	T	C	0.189	0.0094	13	29706662	0.0712	0.00794	14736	5.577e-05	21.1336
		rs2075048	T	C	0.0673048	0.0957738	7	35240792	0.0146472	4.32633e-06	378923	T	C	-0.0029	0.1494	7	35280404	0.0168	0.863	14736	5.57196e-05	21.1145
		rs208829	G	A	0.0421221	0.615069	15	89403811	0.00904913	3.24257e-06	378923	G	A	0.0033	0.6084	15	89947042	0.0121	0.785	14736	5.71782e-05	21.6673
		rs2110393	G	A	-0.0647693	0.11817	7	30137244	0.0142669	5.62976e-06	378923	G	A	-0.0132	0.1401	7	30176860	0.0191	0.49	14736	5.43882e-05	20.6099
		rs2877766	T	G	-0.0394725	0.441249	4	173534534	0.00885083	8.2054e-06	378923	T	G	-0.0021	0.4242	4	174455685	0.0119	0.86	14736	5.24865e-05	19.8893
		rs2920280	C	G	-0.0412504	0.49364	8	142679726	0.00874321	2.38177e-06	378923	C	G	0.0001	0.4374	8	143761144	0.0115	0.993	14736	5.87406e-05	22.2593
		rs34125688	T	C	0.103181	0.0356319	10	65276192	0.0231187	8.07849e-06	378923	T	C	0.0308	0.0283	10	67035950	0.0383	0.421	14736	5.25653e-05	19.9191
		rs35110271	A	G	0.171496	0.0120208	3	169312236	0.0384131	8.02454e-06	378923	A	G	0.0014	0.0316	3	169030024	0.0358	0.969	14736	5.25988e-05	19.9318
		rs35353728	T	C	0.0428267	0.383163	8	11574944	0.00901125	2.00835e-06	378923	T	C	0.0246	0.3262	8	11432453	0.0146	0.092	14736	5.96049e-05	22.5869
		rs35973820	CT	C	-0.0568349	0.8605	4	123808151	0.0125058	5.50212e-06	378923	CT	C	0.0028	0.6333	4	124729306	0.0157	0.858	14736	5.45045e-05	20.654
		rs36110110	C	A	0.322768	0.00343101	13	30365688	0.0708842	5.27728e-06	378923	C	A	-0.0083	0.0126	13	30939825	0.0609	0.892	14736	5.47151e-05	20.7338
		rs4269485	G	A	-0.0437597	0.540085	7	52476660	0.00877721	6.17675e-07	378923	G	A	0.0199	0.6584	7	52544356	0.0121	0.1	14736	6.55928e-05	24.8561
		rs4664230	A	G	-0.0421108	0.381259	2	151034928	0.00905927	3.34565e-06	378923	A	G	0.0343	0.3808	2	151891442	0.0118	0.00365	14736	5.70197e-05	21.6072
		rs4725102	C	T	0.151423	0.979776	7	1456062	0.0329494	4.3142e-06	378923	C	T	-0.0447	0.9792	7	1495698	0.0563	0.427	14736	5.57331e-05	21.1196
		rs62298394	T	A	-0.0596871	0.146077	4	68663172	0.0126758	2.49241e-06	378923	T	A	-0.013	0.2049	4	69528890	0.0174	0.455	14736	5.85105e-05	22.1722
		rs67206808	T	A	-0.042345	0.511959	17	29863078	0.00874657	1.28979e-06	378923	T	A	0.0008	0.5122	17	28190096	0.0119	0.946	14736	6.18516e-05	23.4383
		rs6739450	G	A	0.0505535	0.802463	2	138125168	0.0112125	6.52274e-06	378923	G	A	0.0146	0.742	2	138882738	0.0151	0.334	14736	5.36443e-05	20.328
		rs7113631	A	T	-0.0426649	0.62607	11	58022046	0.00902822	2.29298e-06	378923	A	T	0.0194	0.9218	11	57789518	0.0278	0.485	14736	5.89333e-05	22.3324
		rs72942967	G	A	-0.1179	0.0307931	2	205828387	0.0261101	6.3167e-06	378923	G	A	0.0299	0.0215	2	206693111	0.0466	0.521	14736	5.38067e-05	20.3896
		rs75569262	G	A	0.155196	0.0194301	15	54102373	0.0302452	2.87826e-07	378923	G	A	-0.0199	0.0482	15	54394570	0.0288	0.49	14736	6.94811e-05	26.3297
		rs7571438	A	G	0.0543011	0.173007	2	15611311	0.0114877	2.27971e-06	378923	A	G	-0.0099	0.1677	2	15751435	0.017	0.56	14736	5.89623e-05	22.3434
		rs76391590	A	G	0.154251	0.0159361	2	221279579	0.0345634	8.08798e-06	378923	A	G	-0.0433	0.0221	2	222144299	0.0431	0.315	14736	5.25593e-05	19.9169
		rs7702733	A	G	-0.0480055	0.213433	5	122611215	0.0107756	8.38919e-06	378923	A	G	-0.0146	0.212	5	121946910	0.0145	0.314	14736	5.23752e-05	19.8471
		rs7721726	T	C	-0.171281	0.0179703	5	135161475	0.0350274	1.00886e-06	378923	T	C	-0.0613	0.0164	5	134497165	0.0499	0.219	14736	6.30993e-05	23.9111
		rs78312903	A	G	-0.0955843	0.0492665	6	32388424	0.0207501	4.09619e-06	378923	A	G	-0.0012	0.0578	6	32356201	0.0277	0.965	14736	5.59961e-05	21.2193
		rs794347	A	C	-0.0614006	0.890526	7	75511830	0.0138769	9.65873e-06	378923	A	C	0.0114	0.9007	7	75141152	0.0208	0.584	14736	5.16639e-05	19.5775
		rs7946110	G	A	0.058453	0.80994	11	107222364	0.0113128	2.37925e-07	378923	G	A	-0.0182	0.837	11	107093090	0.0157	0.246	14736	7.04518e-05	26.6975
		rs8269	G	A	0.0409205	0.38983	17	83094678	0.00908377	6.6437e-06	378923	G	A	-0.0076	0.3829	17	81052423	0.0146	0.603	14736	5.3552e-05	20.293
		rs9301697	G	A	0.0409175	0.497808	13	90860711	0.00876541	3.04053e-06	378923	G	A	0.0098	0.4114	13	91512965	0.0116	0.398	14736	5.7504e-05	21.7907
		rs9839484	A	C	-0.0477407	0.796391	3	51126533	0.0107691	9.28753e-06	378923	A	C	0.01	0.784	3	51163964	0.0147	0.496	14736	5.18615e-05	19.6524
		rs9936952	T	C	0.0575818	0.865037	16	78335657	0.0129416	8.61351e-06	378923	T	C	0.0112	0.8505	16	78369554	0.0163	0.492	14736	5.22421e-05	19.7967
	Artemin levels	rs10196567	T	A	-0.0402688	0.400733	2	137226022	0.00897186	7.17778e-06	378923	T	A	-0.019	0.3973	2	137983592	0.0133	0.153	11778	5.31616e-05	20.1451
		rs10204689	C	G	0.115832	0.0283212	2	106519278	0.025528	5.69403e-06	378923	C	G	0.0485	0.0623	2	107135734	0.0276	0.0789	11778	5.43312e-05	20.5883
		rs10512324	T	C	-0.0510329	0.248962	9	104278432	0.0102144	5.84804e-07	378923	T	C	0.0395	0.2868	9	107040713	0.015	0.00846	11778	6.58711e-05	24.9616
		rs10753098	C	G	-0.0517749	0.810937	1	175251508	0.0110669	2.89181e-06	378923	C	G	-0.0059	0.7725	1	175220644	0.0159	0.711	11778	5.77578e-05	21.8869
		rs10887132	C	T	-0.0545365	0.199752	10	122333758	0.0110416	7.84459e-07	378923	C	T	-0.0036	0.236	10	124093273	0.0152	0.813	11778	6.43771e-05	24.3954
		rs114142674	C	T	0.0563511	0.1445	13	61217841	0.0123757	5.27959e-06	378923	C	T	-0.0205	0.0893	13	61791975	0.0232	0.377	11778	5.4713e-05	20.733
		rs114272595	G	A	0.108882	0.0354642	5	58044647	0.0233548	3.1304e-06	378923	G	A	-0.0058	0.0411	5	57340474	0.0342	0.865	11778	5.73567e-05	21.7349
		rs114620748	A	C	-2.1621	0.000334048	17	16260817	0.470782	4.37835e-06	378923	A	G	-0.0009	0.0304	17	16164131	0.0386	0.981	11778	5.56592e-05	21.0916
		rs114862906	T	C	0.188181	0.0121835	2	237906097	0.0375413	5.36933e-07	378923	T	C	-0.0028	0.0256	2	238814739	0.0505	0.956	11778	6.63061e-05	25.1264
		rs115345187	T	A	0.133111	0.0219004	2	41203457	0.0288984	4.10129e-06	378923	T	A	0.0613	0.0172	2	41430597	0.0549	0.264	11778	5.59893e-05	21.2167
		rs11716788	T	C	-0.0450158	0.299139	3	70878083	0.00965742	3.14268e-06	378923	T	C	-0.0017	0.2938	3	70927234	0.0148	0.909	11778	5.73366e-05	21.7273
		rs117211649	A	G	-0.0761779	0.0774126	12	131137623	0.0167211	5.21903e-06	378923	A	G	0.0212	0.0762	12	131622168	0.0253	0.402	11778	5.47714e-05	20.7552
		rs117269941	T	C	0.271658	0.00520729	6	129272538	0.0568287	1.75037e-06	378923	T	C	-0.0835	0.0157	6	129593683	0.0673	0.215	11778	6.03021e-05	22.8511
		rs117518238	T	C	-0.0743384	0.0788917	17	61384701	0.0166713	8.23209e-06	378923	T	C	0.0254	0.046	17	59462062	0.05	0.611	11778	5.24703e-05	19.8832
		rs12238219	A	G	0.0489623	0.311988	9	95601006	0.00947599	2.37909e-07	378923	A	G	0.0214	0.266	9	98363288	0.015	0.154	11778	7.04519e-05	26.6976
		rs12525430	T	A	0.148501	0.0200479	6	68425798	0.0305941	1.2104e-06	378923	T	A	-0.0096	0.0327	6	69135690	0.0399	0.81	11778	6.21735e-05	23.5603
		rs12592540	A	C	-0.0413203	0.365966	15	66210277	0.00915481	6.37632e-06	378923	A	C	-0.0003	0.3268	15	66502615	0.0145	0.983	11778	5.37593e-05	20.3716
		rs13140558	A	C	0.0529126	0.179023	4	39007031	0.0114101	3.52874e-06	378923	A	C	0.0045	0.2409	4	39008651	0.0161	0.78	11778	5.67497e-05	21.5049
		rs13242744	C	T	-0.123971	0.0344391	7	97472642	0.0254795	1.14162e-06	378923	C	T	-0.014	0.03	7	97101954	0.0404	0.729	11778	6.24713e-05	23.6732
		rs135071	C	T	-0.0511921	0.812115	22	43434433	0.011172	4.6014e-06	378923	C	T	0.0197	0.878	22	43830353	0.0208	0.344	11778	5.54076e-05	20.9963
		rs137981283	G	A	-0.147146	0.0200146	16	50490428	0.032281	5.15751e-06	378923	G	A	0.0058	0.0217	16	50524339	0.0514	0.91	11778	5.48313e-05	20.7779
		rs139785776	A	G	0.0796282	0.064167	5	43716200	0.0176101	6.1331e-06	378923	A	G	-0.0468	0.0548	5	43716302	0.0321	0.145	11778	5.39555e-05	20.446
		rs141363947	A	G	0.121206	0.0259466	3	195580642	0.0268785	6.501e-06	378923	A	G	-0.0463	0.02	3	195307513	0.0524	0.377	11778	5.36616e-05	20.3346
		rs143991682	C	A	-0.298588	0.00641872	8	37006999	0.0609684	9.71002e-07	378923	C	A	-0.1278	0.0247	8	36864517	0.0518	0.0136	11778	6.32931e-05	23.9846
		rs150611641	T	A	-0.0885887	0.0547746	8	107917670	0.0197329	7.14299e-06	378923	T	A	-0.056	0.0358	8	108929898	0.0381	0.142	11778	5.31864e-05	20.1545
		rs1549726	G	A	0.0502177	0.371291	2	104896566	0.00901917	2.57858e-08	378923	G	A	0.0015	0.3894	2	105513024	0.0132	0.91	11778	8.18077e-05	31.0012
		rs189027424	T	C	0.353248	0.00280951	13	29132525	0.0768408	4.28322e-06	378923	T	C	0.0227	0.0096	13	29706662	0.0814	0.78	11778	5.577e-05	21.1336
		rs2075048	T	C	0.0673048	0.0957738	7	35240792	0.0146472	4.32633e-06	378923	T	C	-0.0041	0.1512	7	35280404	0.0189	0.828	11778	5.57196e-05	21.1145
		rs208829	G	A	0.0421221	0.615069	15	89403811	0.00904913	3.24257e-06	378923	G	A	-0.0105	0.6057	15	89947042	0.0137	0.443	11778	5.71782e-05	21.6673
		rs2110393	G	A	-0.0647693	0.11817	7	30137244	0.0142669	5.62976e-06	378923	G	A	-0.0377	0.1452	7	30176860	0.0207	0.0686	11778	5.43882e-05	20.6099
		rs2877766	T	G	-0.0394725	0.441249	4	173534534	0.00885083	8.2054e-06	378923	T	G	0.0005	0.4311	4	174455685	0.0135	0.97	11778	5.24865e-05	19.8893
		rs2920280	C	G	-0.0412504	0.49364	8	142679726	0.00874321	2.38177e-06	378923	C	G	-0.0043	0.4398	8	143761144	0.013	0.741	11778	5.87406e-05	22.2593
		rs34125688	T	C	0.103181	0.0356319	10	65276192	0.0231187	8.07849e-06	378923	T	C	0.0187	0.0298	10	67035950	0.0417	0.654	11778	5.25653e-05	19.9191
		rs35110271	A	G	0.171496	0.0120208	3	169312236	0.0384131	8.02454e-06	378923	A	G	-0.0656	0.0293	3	169030024	0.0426	0.124	11778	5.25988e-05	19.9318
		rs35353728	T	C	0.0428267	0.383163	8	11574944	0.00901125	2.00835e-06	378923	T	C	-0.018	0.3266	8	11432453	0.0145	0.214	11778	5.96049e-05	22.5869
		rs35973820	CT	C	-0.0568349	0.8605	4	123808151	0.0125058	5.50212e-06	378923	CT	C	0.0065	0.6351	4	124729306	0.0183	0.722	11778	5.45045e-05	20.654
		rs36110110	C	A	0.322768	0.00343101	13	30365688	0.0708842	5.27728e-06	378923	C	A	0.0056	0.0131	13	30939825	0.0675	0.934	11778	5.47151e-05	20.7338
		rs4269485	G	A	-0.0437597	0.540085	7	52476660	0.00877721	6.17675e-07	378923	G	A	0.0031	0.6638	7	52544356	0.0137	0.821	11778	6.55928e-05	24.8561
		rs4664230	A	G	-0.0421108	0.381259	2	151034928	0.00905927	3.34565e-06	378923	A	G	0.0427	0.3775	2	151891442	0.0133	0.00132	11778	5.70197e-05	21.6072
		rs4725102	C	T	0.151423	0.979776	7	1456062	0.0329494	4.3142e-06	378923	C	T	-0.081	0.9775	7	1495698	0.0597	0.175	11778	5.57331e-05	21.1196
		rs62298394	T	A	-0.0596871	0.146077	4	68663172	0.0126758	2.49241e-06	378923	T	A	-0.0055	0.2073	4	69528890	0.0197	0.78	11778	5.85105e-05	22.1722
		rs67206808	T	A	-0.042345	0.511959	17	29863078	0.00874657	1.28979e-06	378923	T	A	-0.0179	0.5146	17	28190096	0.0134	0.182	11778	6.18516e-05	23.4383
		rs6739450	G	A	0.0505535	0.802463	2	138125168	0.0112125	6.52274e-06	378923	G	A	0.011	0.742	2	138882738	0.0153	0.472	11778	5.36443e-05	20.328
		rs7113631	A	T	-0.0426649	0.62607	11	58022046	0.00902822	2.29298e-06	378923	A	T	-0.0105	0.9336	11	57789518	0.0352	0.765	11778	5.89333e-05	22.3324
		rs72942967	G	A	-0.1179	0.0307931	2	205828387	0.0261101	6.3167e-06	378923	G	A	0.0837	0.0225	2	206693111	0.051	0.101	11778	5.38067e-05	20.3896
		rs75569262	G	A	0.155196	0.0194301	15	54102373	0.0302452	2.87826e-07	378923	G	A	-0.0735	0.0494	15	54394570	0.0327	0.0246	11778	6.94811e-05	26.3297
		rs7571438	A	G	0.0543011	0.173007	2	15611311	0.0114877	2.27971e-06	378923	A	G	0.0425	0.1576	2	15751435	0.0201	0.0345	11778	5.89623e-05	22.3434
		rs76391590	A	G	0.154251	0.0159361	2	221279579	0.0345634	8.08798e-06	378923	A	G	0.0341	0.0229	2	222144299	0.0471	0.469	11778	5.25593e-05	19.9169
		rs7702733	A	G	-0.0480055	0.213433	5	122611215	0.0107756	8.38919e-06	378923	A	G	-0.0134	0.2098	5	121946910	0.0163	0.411	11778	5.23752e-05	19.8471
		rs7721726	T	C	-0.171281	0.0179703	5	135161475	0.0350274	1.00886e-06	378923	T	C	-0.0071	0.0174	5	134497165	0.053	0.893	11778	6.30993e-05	23.9111
		rs78312903	A	G	-0.0955843	0.0492665	6	32388424	0.0207501	4.09619e-06	378923	A	G	0.0178	0.0628	6	32356201	0.0304	0.558	11778	5.59961e-05	21.2193
		rs794347	A	C	-0.0614006	0.890526	7	75511830	0.0138769	9.65873e-06	378923	A	C	0.0034	0.9015	7	75141152	0.0235	0.885	11778	5.16639e-05	19.5775
		rs7946110	G	A	0.058453	0.80994	11	107222364	0.0113128	2.37925e-07	378923	G	A	-0.0146	0.8382	11	107093090	0.0178	0.412	11778	7.04518e-05	26.6975
		rs8269	G	A	0.0409205	0.38983	17	83094678	0.00908377	6.6437e-06	378923	G	A	0.0254	0.3827	17	81052423	0.0146	0.0819	11778	5.3552e-05	20.293
		rs9301697	G	A	0.0409175	0.497808	13	90860711	0.00876541	3.04053e-06	378923	G	A	-0.0128	0.4122	13	91512965	0.0131	0.329	11778	5.7504e-05	21.7907
		rs9839484	A	C	-0.0477407	0.796391	3	51126533	0.0107691	9.28753e-06	378923	A	C	0.0087	0.7915	3	51163964	0.017	0.609	11778	5.18615e-05	19.6524
		rs9936952	T	C	0.0575818	0.865037	16	78335657	0.0129416	8.61351e-06	378923	T	C	0.0032	0.849	16	78369554	0.0184	0.862	11778	5.22421e-05	19.7967
	Axin-1 levels	rs10512324	T	C	-0.0510329	0.248962	9	104278432	0.0102144	5.84804e-07	378923	T	C	0.0275	0.2866	9	107040713	0.015	0.0668	11793	6.58711e-05	24.9616
		rs10887132	C	T	-0.0545365	0.199752	10	122333758	0.0110416	7.84459e-07	378923	C	T	0.011	0.2363	10	124093273	0.0153	0.472	11793	6.43771e-05	24.3954
		rs114862906	T	C	0.188181	0.0121835	2	237906097	0.0375413	5.36933e-07	378923	T	C	-0.0112	0.0257	2	238814739	0.0503	0.824	11793	6.63061e-05	25.1264
		rs12238219	A	G	0.0489623	0.311988	9	95601006	0.00947599	2.37909e-07	378923	A	G	-0.0215	0.2663	9	98363288	0.0152	0.157	11793	7.04519e-05	26.6976
		rs143991682	C	A	-0.298588	0.00641872	8	37006999	0.0609684	9.71002e-07	378923	C	A	-0.0812	0.0247	8	36864517	0.0518	0.117	11793	6.32931e-05	23.9846
		rs1549726	G	A	0.0502177	0.371291	2	104896566	0.00901917	2.57858e-08	378923	G	A	-0.0002	0.3894	2	105513024	0.0133	0.988	11793	8.18077e-05	31.0012
		rs4269485	G	A	-0.0437597	0.540085	7	52476660	0.00877721	6.17675e-07	378923	G	A	-0.0009	0.6647	7	52544356	0.0138	0.948	11793	6.55928e-05	24.8561
		rs75569262	G	A	0.155196	0.0194301	15	54102373	0.0302452	2.87826e-07	378923	G	A	0.0417	0.0493	15	54394570	0.0331	0.208	11793	6.94811e-05	26.3297
		rs7946110	G	A	0.058453	0.80994	11	107222364	0.0113128	2.37925e-07	378923	G	A	0.0032	0.8377	11	107093090	0.0179	0.858	11793	7.04518e-05	26.6975
	beta-nerve growth factor levels	rs10196567	T	A	-0.0402688	0.400733	2	137226022	0.00897186	7.17778e-06	378923	T	A	0.0025	0.3986	2	137983592	0.0113	0.825	14743	5.31616e-05	20.1451
		rs10204689	C	G	0.115832	0.0283212	2	106519278	0.025528	5.69403e-06	378923	C	G	-0.0078	0.0625	2	107135734	0.0235	0.74	14743	5.43312e-05	20.5883
		rs10512324	T	C	-0.0510329	0.248962	9	104278432	0.0102144	5.84804e-07	378923	T	C	-0.0041	0.3011	9	107040713	0.0129	0.751	14743	6.58711e-05	24.9616
		rs10753098	C	G	-0.0517749	0.810937	1	175251508	0.0110669	2.89181e-06	378923	C	G	0.0085	0.7745	1	175220644	0.0141	0.547	14743	5.77578e-05	21.8869
		rs10887132	C	T	-0.0545365	0.199752	10	122333758	0.0110416	7.84459e-07	378923	C	T	-0.0132	0.2351	10	124093273	0.013	0.31	14743	6.43771e-05	24.3954
		rs114142674	C	T	0.0563511	0.1445	13	61217841	0.0123757	5.27959e-06	378923	C	T	-0.0363	0.0908	13	61791975	0.0195	0.0627	14743	5.4713e-05	20.733
		rs114272595	G	A	0.108882	0.0354642	5	58044647	0.0233548	3.1304e-06	378923	G	A	0.0408	0.0407	5	57340474	0.0297	0.17	14743	5.73567e-05	21.7349
		rs114620748	A	C	-2.1621	0.000334048	17	16260817	0.470782	4.37835e-06	378923	A	G	-0.0142	0.0303	17	16164131	0.0329	0.666	14743	5.56592e-05	21.0916
		rs114862906	T	C	0.188181	0.0121835	2	237906097	0.0375413	5.36933e-07	378923	T	C	0.0182	0.0242	2	238814739	0.0456	0.69	14743	6.63061e-05	25.1264
		rs115345187	T	A	0.133111	0.0219004	2	41203457	0.0288984	4.10129e-06	378923	T	A	-0.0269	0.0162	2	41430597	0.0497	0.588	14743	5.59893e-05	21.2167
		rs11716788	T	C	-0.0450158	0.299139	3	70878083	0.00965742	3.14268e-06	378923	T	C	-0.0017	0.2868	3	70927234	0.0132	0.898	14743	5.73366e-05	21.7273
		rs117211649	A	G	-0.0761779	0.0774126	12	131137623	0.0167211	5.21903e-06	378923	A	G	-0.0057	0.0736	12	131622168	0.022	0.796	14743	5.47714e-05	20.7552
		rs117269941	T	C	0.271658	0.00520729	6	129272538	0.0568287	1.75037e-06	378923	T	C	-0.0623	0.0148	6	129593683	0.0603	0.302	14743	6.03021e-05	22.8511
		rs117518238	T	C	-0.0743384	0.0788917	17	61384701	0.0166713	8.23209e-06	378923	T	C	-0.0074	0.0392	17	59462062	0.0455	0.871	14743	5.24703e-05	19.8832
		rs12238219	A	G	0.0489623	0.311988	9	95601006	0.00947599	2.37909e-07	378923	A	G	-0.0057	0.2736	9	98363288	0.0128	0.656	14743	7.04519e-05	26.6976
		rs12525430	T	A	0.148501	0.0200479	6	68425798	0.0305941	1.2104e-06	378923	T	A	-0.0171	0.0308	6	69135690	0.0355	0.63	14743	6.21735e-05	23.5603
		rs12592540	A	C	-0.0413203	0.365966	15	66210277	0.00915481	6.37632e-06	378923	A	C	-0.0005	0.317	15	66502615	0.0128	0.969	14743	5.37593e-05	20.3716
		rs13140558	A	C	0.0529126	0.179023	4	39007031	0.0114101	3.52874e-06	378923	A	C	-0.0149	0.238	4	39008651	0.0137	0.277	14743	5.67497e-05	21.5049
		rs13242744	C	T	-0.123971	0.0344391	7	97472642	0.0254795	1.14162e-06	378923	C	T	0.0402	0.0296	7	97101954	0.0355	0.257	14743	6.24713e-05	23.6732
		rs135071	C	T	-0.0511921	0.812115	22	43434433	0.011172	4.6014e-06	378923	C	T	0.0156	0.8839	22	43830353	0.0182	0.391	14743	5.54076e-05	20.9963
		rs137981283	G	A	-0.147146	0.0200146	16	50490428	0.032281	5.15751e-06	378923	G	A	-0.0202	0.0212	16	50524339	0.0437	0.644	14743	5.48313e-05	20.7779
		rs139785776	A	G	0.0796282	0.064167	5	43716200	0.0176101	6.1331e-06	378923	A	G	-0.0404	0.0522	5	43716302	0.0292	0.166	14743	5.39555e-05	20.446
		rs141363947	A	G	0.121206	0.0259466	3	195580642	0.0268785	6.501e-06	378923	A	G	0.0283	0.0195	3	195307513	0.0504	0.574	14743	5.36616e-05	20.3346
		rs143991682	C	A	-0.298588	0.00641872	8	37006999	0.0609684	9.71002e-07	378923	C	A	0.0796	0.0231	8	36864517	0.0474	0.0931	14743	6.32931e-05	23.9846
		rs150611641	T	A	-0.0885887	0.0547746	8	107917670	0.0197329	7.14299e-06	378923	T	A	-0.0951	0.0346	8	108929898	0.0339	0.00503	14743	5.31864e-05	20.1545
		rs1549726	G	A	0.0502177	0.371291	2	104896566	0.00901917	2.57858e-08	378923	G	A	0.0102	0.3814	2	105513024	0.0114	0.371	14743	8.18077e-05	31.0012
		rs189027424	T	C	0.353248	0.00280951	13	29132525	0.0768408	4.28322e-06	378923	T	C	-0.0041	0.0094	13	29706662	0.0709	0.954	14743	5.577e-05	21.1336
		rs2075048	T	C	0.0673048	0.0957738	7	35240792	0.0146472	4.32633e-06	378923	T	C	0.0099	0.1494	7	35280404	0.0166	0.551	14743	5.57196e-05	21.1145
		rs208829	G	A	0.0421221	0.615069	15	89403811	0.00904913	3.24257e-06	378923	G	A	0.0103	0.6095	15	89947042	0.0116	0.375	14743	5.71782e-05	21.6673
		rs2110393	G	A	-0.0647693	0.11817	7	30137244	0.0142669	5.62976e-06	378923	G	A	-0.0197	0.14	7	30176860	0.0191	0.302	14743	5.43882e-05	20.6099
		rs2877766	T	G	-0.0394725	0.441249	4	173534534	0.00885083	8.2054e-06	378923	T	G	0.0208	0.4238	4	174455685	0.0118	0.0779	14743	5.24865e-05	19.8893
		rs2920280	C	G	-0.0412504	0.49364	8	142679726	0.00874321	2.38177e-06	378923	C	G	0.0144	0.4367	8	143761144	0.0111	0.195	14743	5.87406e-05	22.2593
		rs34125688	T	C	0.103181	0.0356319	10	65276192	0.0231187	8.07849e-06	378923	T	C	0.0096	0.0277	10	67035950	0.0374	0.797	14743	5.25653e-05	19.9191
		rs35110271	A	G	0.171496	0.0120208	3	169312236	0.0384131	8.02454e-06	378923	A	G	-0.0016	0.031	3	169030024	0.035	0.964	14743	5.25988e-05	19.9318
		rs35353728	T	C	0.0428267	0.383163	8	11574944	0.00901125	2.00835e-06	378923	T	C	0.0091	0.3255	8	11432453	0.0146	0.533	14743	5.96049e-05	22.5869
		rs35973820	CT	C	-0.0568349	0.8605	4	123808151	0.0125058	5.50212e-06	378923	CT	C	0.0189	0.6331	4	124729306	0.0155	0.223	14743	5.45045e-05	20.654
		rs36110110	C	A	0.322768	0.00343101	13	30365688	0.0708842	5.27728e-06	378923	C	A	-0.0942	0.0125	13	30939825	0.0612	0.124	14743	5.47151e-05	20.7338
		rs4269485	G	A	-0.0437597	0.540085	7	52476660	0.00877721	6.17675e-07	378923	G	A	0.0084	0.6572	7	52544356	0.0116	0.469	14743	6.55928e-05	24.8561
		rs4664230	A	G	-0.0421108	0.381259	2	151034928	0.00905927	3.34565e-06	378923	A	G	0.005	0.3831	2	151891442	0.0115	0.664	14743	5.70197e-05	21.6072
		rs4725102	C	T	0.151423	0.979776	7	1456062	0.0329494	4.3142e-06	378923	C	T	-0.0334	0.9792	7	1495698	0.0566	0.555	14743	5.57331e-05	21.1196
		rs62298394	T	A	-0.0596871	0.146077	4	68663172	0.0126758	2.49241e-06	378923	T	A	0.0013	0.2049	4	69528890	0.0172	0.94	14743	5.85105e-05	22.1722
		rs67206808	T	A	-0.042345	0.511959	17	29863078	0.00874657	1.28979e-06	378923	T	A	-0.0115	0.5121	17	28190096	0.0118	0.33	14743	6.18516e-05	23.4383
		rs6739450	G	A	0.0505535	0.802463	2	138125168	0.0112125	6.52274e-06	378923	G	A	0.0046	0.7417	2	138882738	0.0146	0.753	14743	5.36443e-05	20.328
		rs7113631	A	T	-0.0426649	0.62607	11	58022046	0.00902822	2.29298e-06	378923	A	T	-0.0256	0.9212	11	57789518	0.0274	0.35	14743	5.89333e-05	22.3324
		rs72942967	G	A	-0.1179	0.0307931	2	205828387	0.0261101	6.3167e-06	378923	G	A	-0.047	0.0214	2	206693111	0.0462	0.309	14743	5.38067e-05	20.3896
		rs75569262	G	A	0.155196	0.0194301	15	54102373	0.0302452	2.87826e-07	378923	G	A	0.0007	0.0472	15	54394570	0.0279	0.98	14743	6.94811e-05	26.3297
		rs7571438	A	G	0.0543011	0.173007	2	15611311	0.0114877	2.27971e-06	378923	A	G	0.0159	0.1681	2	15751435	0.0169	0.347	14743	5.89623e-05	22.3434
		rs76391590	A	G	0.154251	0.0159361	2	221279579	0.0345634	8.08798e-06	378923	A	G	-0.0417	0.0218	2	222144299	0.0416	0.316	14743	5.25593e-05	19.9169
		rs7702733	A	G	-0.0480055	0.213433	5	122611215	0.0107756	8.38919e-06	378923	A	G	-0.01	0.2121	5	121946910	0.0144	0.487	14743	5.23752e-05	19.8471
		rs7721726	T	C	-0.171281	0.0179703	5	135161475	0.0350274	1.00886e-06	378923	T	C	0.0205	0.0162	5	134497165	0.0487	0.674	14743	6.30993e-05	23.9111
		rs78312903	A	G	-0.0955843	0.0492665	6	32388424	0.0207501	4.09619e-06	378923	A	G	-0.0614	0.0558	6	32356201	0.0271	0.0235	14743	5.59961e-05	21.2193
		rs794347	A	C	-0.0614006	0.890526	7	75511830	0.0138769	9.65873e-06	378923	A	C	0.0009	0.9006	7	75141152	0.0207	0.965	14743	5.16639e-05	19.5775
		rs7946110	G	A	0.058453	0.80994	11	107222364	0.0113128	2.37925e-07	378923	G	A	-0.014	0.838	11	107093090	0.0152	0.357	14743	7.04518e-05	26.6975
		rs8269	G	A	0.0409205	0.38983	17	83094678	0.00908377	6.6437e-06	378923	G	A	0.0087	0.3824	17	81052423	0.0146	0.551	14743	5.3552e-05	20.293
		rs9301697	G	A	0.0409175	0.497808	13	90860711	0.00876541	3.04053e-06	378923	G	A	0.0202	0.4113	13	91512965	0.0112	0.0713	14743	5.7504e-05	21.7907
		rs9839484	A	C	-0.0477407	0.796391	3	51126533	0.0107691	9.28753e-06	378923	A	C	0.0051	0.7835	3	51163964	0.0146	0.727	14743	5.18615e-05	19.6524
		rs9936952	T	C	0.0575818	0.865037	16	78335657	0.0129416	8.61351e-06	378923	T	C	-0.0101	0.8507	16	78369554	0.0158	0.523	14743	5.22421e-05	19.7967
	Caspase 8 levels	rs10196567	T	A	-0.0402688	0.400733	2	137226022	0.00897186	7.17778e-06	378923	T	A	0.0015	0.3999	2	137983592	0.0119	0.9	14744	5.31616e-05	20.1451
		rs10204689	C	G	0.115832	0.0283212	2	106519278	0.025528	5.69403e-06	378923	C	G	0.0202	0.0637	2	107135734	0.0247	0.413	14744	5.43312e-05	20.5883
		rs10512324	T	C	-0.0510329	0.248962	9	104278432	0.0102144	5.84804e-07	378923	T	C	0.0123	0.3003	9	107040713	0.0129	0.34	14744	6.58711e-05	24.9616
		rs10753098	C	G	-0.0517749	0.810937	1	175251508	0.0110669	2.89181e-06	378923	C	G	-0.0138	0.7744	1	175220644	0.0141	0.328	14744	5.77578e-05	21.8869
		rs10887132	C	T	-0.0545365	0.199752	10	122333758	0.0110416	7.84459e-07	378923	C	T	-0.0289	0.2369	10	124093273	0.0137	0.0349	14744	6.43771e-05	24.3954
		rs114142674	C	T	0.0563511	0.1445	13	61217841	0.0123757	5.27959e-06	378923	C	T	-0.0143	0.0883	13	61791975	0.0211	0.498	14744	5.4713e-05	20.733
		rs114272595	G	A	0.108882	0.0354642	5	58044647	0.0233548	3.1304e-06	378923	G	A	-0.0296	0.0398	5	57340474	0.0318	0.352	14744	5.73567e-05	21.7349
		rs114620748	A	C	-2.1621	0.000334048	17	16260817	0.470782	4.37835e-06	378923	A	G	0.0199	0.0305	17	16164131	0.0347	0.566	14744	5.56592e-05	21.0916
		rs114862906	T	C	0.188181	0.0121835	2	237906097	0.0375413	5.36933e-07	378923	T	C	-0.0147	0.0243	2	238814739	0.0459	0.749	14744	6.63061e-05	25.1264
		rs115345187	T	A	0.133111	0.0219004	2	41203457	0.0288984	4.10129e-06	378923	T	A	0.0074	0.0168	2	41430597	0.052	0.887	14744	5.59893e-05	21.2167
		rs11716788	T	C	-0.0450158	0.299139	3	70878083	0.00965742	3.14268e-06	378923	T	C	0.0182	0.2871	3	70927234	0.0132	0.168	14744	5.73366e-05	21.7273
		rs117211649	A	G	-0.0761779	0.0774126	12	131137623	0.0167211	5.21903e-06	378923	A	G	0.0298	0.0736	12	131622168	0.0233	0.201	14744	5.47714e-05	20.7552
		rs117269941	T	C	0.271658	0.00520729	6	129272538	0.0568287	1.75037e-06	378923	T	C	-0.0713	0.0149	6	129593683	0.0607	0.24	14744	6.03021e-05	22.8511
		rs117518238	T	C	-0.0743384	0.0788917	17	61384701	0.0166713	8.23209e-06	378923	T	C	0.0037	0.0434	17	59462062	0.0494	0.94	14744	5.24703e-05	19.8832
		rs12238219	A	G	0.0489623	0.311988	9	95601006	0.00947599	2.37909e-07	378923	A	G	-0.0539	0.2756	9	98363288	0.0135	6.54e-05	14744	7.04519e-05	26.6976
		rs12525430	T	A	0.148501	0.0200479	6	68425798	0.0305941	1.2104e-06	378923	T	A	-0.0185	0.0318	6	69135690	0.0365	0.612	14744	6.21735e-05	23.5603
		rs12592540	A	C	-0.0413203	0.365966	15	66210277	0.00915481	6.37632e-06	378923	A	C	-0.0156	0.3178	15	66502615	0.0128	0.223	14744	5.37593e-05	20.3716
		rs13140558	A	C	0.0529126	0.179023	4	39007031	0.0114101	3.52874e-06	378923	A	C	-0.0051	0.2398	4	39008651	0.0145	0.725	14744	5.67497e-05	21.5049
		rs13242744	C	T	-0.123971	0.0344391	7	97472642	0.0254795	1.14162e-06	378923	C	T	0.0363	0.0289	7	97101954	0.038	0.339	14744	6.24713e-05	23.6732
		rs135071	C	T	-0.0511921	0.812115	22	43434433	0.011172	4.6014e-06	378923	C	T	-0.0229	0.8831	22	43830353	0.0192	0.233	14744	5.54076e-05	20.9963
		rs137981283	G	A	-0.147146	0.0200146	16	50490428	0.032281	5.15751e-06	378923	G	A	-0.0843	0.0221	16	50524339	0.046	0.0669	14744	5.48313e-05	20.7779
		rs139785776	A	G	0.0796282	0.064167	5	43716200	0.0176101	6.1331e-06	378923	A	G	-0.0592	0.0521	5	43716302	0.0293	0.0433	14744	5.39555e-05	20.446
		rs141363947	A	G	0.121206	0.0259466	3	195580642	0.0268785	6.501e-06	378923	A	G	-0.0682	0.0202	3	195307513	0.0535	0.202	14744	5.36616e-05	20.3346
		rs143991682	C	A	-0.298588	0.00641872	8	37006999	0.0609684	9.71002e-07	378923	C	A	0.0208	0.0231	8	36864517	0.0475	0.661	14744	6.32931e-05	23.9846
		rs150611641	T	A	-0.0885887	0.0547746	8	107917670	0.0197329	7.14299e-06	378923	T	A	0.0136	0.0348	8	108929898	0.034	0.689	14744	5.31864e-05	20.1545
		rs1549726	G	A	0.0502177	0.371291	2	104896566	0.00901917	2.57858e-08	378923	G	A	-0.0189	0.3815	2	105513024	0.012	0.115	14744	8.18077e-05	31.0012
		rs189027424	T	C	0.353248	0.00280951	13	29132525	0.0768408	4.28322e-06	378923	T	C	0.168	0.0094	13	29706662	0.0711	0.0181	14744	5.577e-05	21.1336
		rs2075048	T	C	0.0673048	0.0957738	7	35240792	0.0146472	4.32633e-06	378923	T	C	-0.0068	0.1493	7	35280404	0.0167	0.684	14744	5.57196e-05	21.1145
		rs208829	G	A	0.0421221	0.615069	15	89403811	0.00904913	3.24257e-06	378923	G	A	0.0026	0.6075	15	89947042	0.0124	0.834	14744	5.71782e-05	21.6673
		rs2110393	G	A	-0.0647693	0.11817	7	30137244	0.0142669	5.62976e-06	378923	G	A	-0.0161	0.14	7	30176860	0.019	0.397	14744	5.43882e-05	20.6099
		rs2877766	T	G	-0.0394725	0.441249	4	173534534	0.00885083	8.2054e-06	378923	T	G	0.0009	0.4241	4	174455685	0.0119	0.94	14744	5.24865e-05	19.8893
		rs2920280	C	G	-0.0412504	0.49364	8	142679726	0.00874321	2.38177e-06	378923	C	G	-0.004	0.4374	8	143761144	0.0118	0.735	14744	5.87406e-05	22.2593
		rs34125688	T	C	0.103181	0.0356319	10	65276192	0.0231187	8.07849e-06	378923	T	C	0.0295	0.0287	10	67035950	0.0391	0.451	14744	5.25653e-05	19.9191
		rs35110271	A	G	0.171496	0.0120208	3	169312236	0.0384131	8.02454e-06	378923	A	G	-0.0836	0.0321	3	169030024	0.0363	0.0213	14744	5.25988e-05	19.9318
		rs35353728	T	C	0.0428267	0.383163	8	11574944	0.00901125	2.00835e-06	378923	T	C	0.0177	0.3261	8	11432453	0.0145	0.222	14744	5.96049e-05	22.5869
		rs35973820	CT	C	-0.0568349	0.8605	4	123808151	0.0125058	5.50212e-06	378923	CT	C	0.0186	0.6332	4	124729306	0.0156	0.233	14744	5.45045e-05	20.654
		rs36110110	C	A	0.322768	0.00343101	13	30365688	0.0708842	5.27728e-06	378923	C	A	-0.0505	0.0126	13	30939825	0.0608	0.406	14744	5.47151e-05	20.7338
		rs4269485	G	A	-0.0437597	0.540085	7	52476660	0.00877721	6.17675e-07	378923	G	A	0.0009	0.6597	7	52544356	0.0123	0.942	14744	6.55928e-05	24.8561
		rs4664230	A	G	-0.0421108	0.381259	2	151034928	0.00905927	3.34565e-06	378923	A	G	0.0288	0.3785	2	151891442	0.0121	0.0173	14744	5.70197e-05	21.6072
		rs4725102	C	T	0.151423	0.979776	7	1456062	0.0329494	4.3142e-06	378923	C	T	-0.0704	0.979	7	1495698	0.0565	0.213	14744	5.57331e-05	21.1196
		rs62298394	T	A	-0.0596871	0.146077	4	68663172	0.0126758	2.49241e-06	378923	T	A	-0.0067	0.2048	4	69528890	0.0173	0.699	14744	5.85105e-05	22.1722
		rs67206808	T	A	-0.042345	0.511959	17	29863078	0.00874657	1.28979e-06	378923	T	A	-0.0087	0.5123	17	28190096	0.0118	0.461	14744	6.18516e-05	23.4383
		rs6739450	G	A	0.0505535	0.802463	2	138125168	0.0112125	6.52274e-06	378923	G	A	0.0047	0.7418	2	138882738	0.0156	0.763	14744	5.36443e-05	20.328
		rs7113631	A	T	-0.0426649	0.62607	11	58022046	0.00902822	2.29298e-06	378923	A	T	0.0257	0.9216	11	57789518	0.0277	0.354	14744	5.89333e-05	22.3324
		rs72942967	G	A	-0.1179	0.0307931	2	205828387	0.0261101	6.3167e-06	378923	G	A	0.0006	0.0214	2	206693111	0.0463	0.99	14744	5.38067e-05	20.3896
		rs75569262	G	A	0.155196	0.0194301	15	54102373	0.0302452	2.87826e-07	378923	G	A	0.0068	0.0485	15	54394570	0.0294	0.817	14744	6.94811e-05	26.3297
		rs7571438	A	G	0.0543011	0.173007	2	15611311	0.0114877	2.27971e-06	378923	A	G	-0.0232	0.1678	2	15751435	0.0169	0.17	14744	5.89623e-05	22.3434
		rs76391590	A	G	0.154251	0.0159361	2	221279579	0.0345634	8.08798e-06	378923	A	G	-0.016	0.0223	2	222144299	0.0439	0.716	14744	5.25593e-05	19.9169
		rs7702733	A	G	-0.0480055	0.213433	5	122611215	0.0107756	8.38919e-06	378923	A	G	-0.0097	0.2122	5	121946910	0.0144	0.501	14744	5.23752e-05	19.8471
		rs7721726	T	C	-0.171281	0.0179703	5	135161475	0.0350274	1.00886e-06	378923	T	C	-0.0765	0.0166	5	134497165	0.0512	0.135	14744	6.30993e-05	23.9111
		rs78312903	A	G	-0.0955843	0.0492665	6	32388424	0.0207501	4.09619e-06	378923	A	G	-0.011	0.0584	6	32356201	0.0281	0.695	14744	5.59961e-05	21.2193
		rs794347	A	C	-0.0614006	0.890526	7	75511830	0.0138769	9.65873e-06	378923	A	C	-0.0098	0.9007	7	75141152	0.0207	0.636	14744	5.16639e-05	19.5775
		rs7946110	G	A	0.058453	0.80994	11	107222364	0.0113128	2.37925e-07	378923	G	A	-0.0132	0.836	11	107093090	0.0159	0.406	14744	7.04518e-05	26.6975
		rs8269	G	A	0.0409205	0.38983	17	83094678	0.00908377	6.6437e-06	378923	G	A	-0.0018	0.3829	17	81052423	0.0146	0.902	14744	5.3552e-05	20.293
		rs9301697	G	A	0.0409175	0.497808	13	90860711	0.00876541	3.04053e-06	378923	G	A	0.0122	0.411	13	91512965	0.0119	0.305	14744	5.7504e-05	21.7907
		rs9839484	A	C	-0.0477407	0.796391	3	51126533	0.0107691	9.28753e-06	378923	A	C	0.0092	0.7839	3	51163964	0.0147	0.531	14744	5.18615e-05	19.6524
		rs9936952	T	C	0.0575818	0.865037	16	78335657	0.0129416	8.61351e-06	378923	T	C	-0.0144	0.8503	16	78369554	0.0167	0.389	14744	5.22421e-05	19.7967
	Eotaxin levels	rs10196567	T	A	-0.0402688	0.400733	2	137226022	0.00897186	7.17778e-06	378923	T	A	0.0094	0.4005	2	137983592	0.0117	0.422	14734	5.31616e-05	20.1451
		rs10204689	C	G	0.115832	0.0283212	2	106519278	0.025528	5.69403e-06	378923	C	G	0.0148	0.0633	2	107135734	0.0244	0.544	14734	5.43312e-05	20.5883
		rs10512324	T	C	-0.0510329	0.248962	9	104278432	0.0102144	5.84804e-07	378923	T	C	0.0056	0.2998	9	107040713	0.0129	0.664	14734	6.58711e-05	24.9616
		rs10753098	C	G	-0.0517749	0.810937	1	175251508	0.0110669	2.89181e-06	378923	C	G	-0.0103	0.775	1	175220644	0.014	0.462	14734	5.77578e-05	21.8869
		rs10887132	C	T	-0.0545365	0.199752	10	122333758	0.0110416	7.84459e-07	378923	C	T	-0.026	0.2364	10	124093273	0.0135	0.0541	14734	6.43771e-05	24.3954
		rs114142674	C	T	0.0563511	0.1445	13	61217841	0.0123757	5.27959e-06	378923	C	T	0	0.0897	13	61791975	0.0206	1	14734	5.4713e-05	20.733
		rs114272595	G	A	0.108882	0.0354642	5	58044647	0.0233548	3.1304e-06	378923	G	A	0.0109	0.04	5	57340474	0.0311	0.726	14734	5.73567e-05	21.7349
		rs114620748	A	C	-2.1621	0.000334048	17	16260817	0.470782	4.37835e-06	378923	A	G	-0.0048	0.0307	17	16164131	0.034	0.888	14734	5.56592e-05	21.0916
		rs114862906	T	C	0.188181	0.0121835	2	237906097	0.0375413	5.36933e-07	378923	T	C	0.0377	0.0242	2	238814739	0.0457	0.409	14734	6.63061e-05	25.1264
		rs115345187	T	A	0.133111	0.0219004	2	41203457	0.0288984	4.10129e-06	378923	T	A	-0.0668	0.0166	2	41430597	0.0511	0.191	14734	5.59893e-05	21.2167
		rs11716788	T	C	-0.0450158	0.299139	3	70878083	0.00965742	3.14268e-06	378923	T	C	-0.0202	0.2873	3	70927234	0.0131	0.123	14734	5.73366e-05	21.7273
		rs117211649	A	G	-0.0761779	0.0774126	12	131137623	0.0167211	5.21903e-06	378923	A	G	-0.0279	0.0735	12	131622168	0.0229	0.223	14734	5.47714e-05	20.7552
		rs117269941	T	C	0.271658	0.00520729	6	129272538	0.0568287	1.75037e-06	378923	T	C	-0.0743	0.0149	6	129593683	0.0605	0.219	14734	6.03021e-05	22.8511
		rs117518238	T	C	-0.0743384	0.0788917	17	61384701	0.0166713	8.23209e-06	378923	T	C	-0.0565	0.0455	17	59462062	0.0471	0.23	14734	5.24703e-05	19.8832
		rs12238219	A	G	0.0489623	0.311988	9	95601006	0.00947599	2.37909e-07	378923	A	G	-0.0131	0.2756	9	98363288	0.0133	0.325	14734	7.04519e-05	26.6976
		rs12525430	T	A	0.148501	0.0200479	6	68425798	0.0305941	1.2104e-06	378923	T	A	-0.0068	0.0317	6	69135690	0.036	0.85	14734	6.21735e-05	23.5603
		rs12592540	A	C	-0.0413203	0.365966	15	66210277	0.00915481	6.37632e-06	378923	A	C	-0.006	0.3177	15	66502615	0.0127	0.637	14734	5.37593e-05	20.3716
		rs13140558	A	C	0.0529126	0.179023	4	39007031	0.0114101	3.52874e-06	378923	A	C	-0.004	0.2392	4	39008651	0.0142	0.778	14734	5.67497e-05	21.5049
		rs13242744	C	T	-0.123971	0.0344391	7	97472642	0.0254795	1.14162e-06	378923	C	T	0.0165	0.0289	7	97101954	0.0373	0.658	14734	6.24713e-05	23.6732
		rs135071	C	T	-0.0511921	0.812115	22	43434433	0.011172	4.6014e-06	378923	C	T	-0.0002	0.8803	22	43830353	0.0188	0.992	14734	5.54076e-05	20.9963
		rs137981283	G	A	-0.147146	0.0200146	16	50490428	0.032281	5.15751e-06	378923	G	A	0.0148	0.0218	16	50524339	0.0454	0.744	14734	5.48313e-05	20.7779
		rs139785776	A	G	0.0796282	0.064167	5	43716200	0.0176101	6.1331e-06	378923	A	G	0.0061	0.0523	5	43716302	0.029	0.833	14734	5.39555e-05	20.446
		rs141363947	A	G	0.121206	0.0259466	3	195580642	0.0268785	6.501e-06	378923	A	G	0.0201	0.02	3	195307513	0.0528	0.703	14734	5.36616e-05	20.3346
		rs143991682	C	A	-0.298588	0.00641872	8	37006999	0.0609684	9.71002e-07	378923	C	A	-0.0301	0.023	8	36864517	0.0473	0.525	14734	6.32931e-05	23.9846
		rs150611641	T	A	-0.0885887	0.0547746	8	107917670	0.0197329	7.14299e-06	378923	T	A	-0.0561	0.0351	8	108929898	0.0337	0.096	14734	5.31864e-05	20.1545
		rs1549726	G	A	0.0502177	0.371291	2	104896566	0.00901917	2.57858e-08	378923	G	A	-0.0014	0.3822	2	105513024	0.0118	0.906	14734	8.18077e-05	31.0012
		rs189027424	T	C	0.353248	0.00280951	13	29132525	0.0768408	4.28322e-06	378923	T	C	0.059	0.0094	13	29706662	0.0708	0.405	14734	5.577e-05	21.1336
		rs2075048	T	C	0.0673048	0.0957738	7	35240792	0.0146472	4.32633e-06	378923	T	C	-0.0043	0.1488	7	35280404	0.0166	0.796	14734	5.57196e-05	21.1145
		rs208829	G	A	0.0421221	0.615069	15	89403811	0.00904913	3.24257e-06	378923	G	A	-0.0011	0.6075	15	89947042	0.0122	0.928	14734	5.71782e-05	21.6673
		rs2110393	G	A	-0.0647693	0.11817	7	30137244	0.0142669	5.62976e-06	378923	G	A	-0.0168	0.14	7	30176860	0.019	0.377	14734	5.43882e-05	20.6099
		rs2877766	T	G	-0.0394725	0.441249	4	173534534	0.00885083	8.2054e-06	378923	T	G	0.004	0.4242	4	174455685	0.0118	0.735	14734	5.24865e-05	19.8893
		rs2920280	C	G	-0.0412504	0.49364	8	142679726	0.00874321	2.38177e-06	378923	C	G	0.0132	0.4376	8	143761144	0.0116	0.255	14734	5.87406e-05	22.2593
		rs34125688	T	C	0.103181	0.0356319	10	65276192	0.0231187	8.07849e-06	378923	T	C	0.0382	0.0286	10	67035950	0.0382	0.317	14734	5.25653e-05	19.9191
		rs35110271	A	G	0.171496	0.0120208	3	169312236	0.0384131	8.02454e-06	378923	A	G	0.0457	0.0323	3	169030024	0.0356	0.199	14734	5.25988e-05	19.9318
		rs35353728	T	C	0.0428267	0.383163	8	11574944	0.00901125	2.00835e-06	378923	T	C	0.0267	0.3277	8	11432453	0.0144	0.0637	14734	5.96049e-05	22.5869
		rs35973820	CT	C	-0.0568349	0.8605	4	123808151	0.0125058	5.50212e-06	378923	CT	C	0.0122	0.6331	4	124729306	0.0155	0.431	14734	5.45045e-05	20.654
		rs36110110	C	A	0.322768	0.00343101	13	30365688	0.0708842	5.27728e-06	378923	C	A	0.1052	0.0125	13	30939825	0.0608	0.0836	14734	5.47151e-05	20.7338
		rs4269485	G	A	-0.0437597	0.540085	7	52476660	0.00877721	6.17675e-07	378923	G	A	-0.006	0.6576	7	52544356	0.0121	0.62	14734	6.55928e-05	24.8561
		rs4664230	A	G	-0.0421108	0.381259	2	151034928	0.00905927	3.34565e-06	378923	A	G	0.0273	0.3804	2	151891442	0.0119	0.0218	14734	5.70197e-05	21.6072
		rs4725102	C	T	0.151423	0.979776	7	1456062	0.0329494	4.3142e-06	378923	C	T	-0.0116	0.9785	7	1495698	0.0554	0.834	14734	5.57331e-05	21.1196
		rs62298394	T	A	-0.0596871	0.146077	4	68663172	0.0126758	2.49241e-06	378923	T	A	0.0162	0.2039	4	69528890	0.0172	0.346	14734	5.85105e-05	22.1722
		rs67206808	T	A	-0.042345	0.511959	17	29863078	0.00874657	1.28979e-06	378923	T	A	0.0033	0.5117	17	28190096	0.0117	0.778	14734	6.18516e-05	23.4383
		rs6739450	G	A	0.0505535	0.802463	2	138125168	0.0112125	6.52274e-06	378923	G	A	0.0179	0.7427	2	138882738	0.0154	0.245	14734	5.36443e-05	20.328
		rs7113631	A	T	-0.0426649	0.62607	11	58022046	0.00902822	2.29298e-06	378923	A	T	0.0109	0.9216	11	57789518	0.0277	0.694	14734	5.89333e-05	22.3324
		rs72942967	G	A	-0.1179	0.0307931	2	205828387	0.0261101	6.3167e-06	378923	G	A	-0.0798	0.0213	2	206693111	0.046	0.0828	14734	5.38067e-05	20.3896
		rs75569262	G	A	0.155196	0.0194301	15	54102373	0.0302452	2.87826e-07	378923	G	A	-0.0453	0.0496	15	54394570	0.0288	0.116	14734	6.94811e-05	26.3297
		rs7571438	A	G	0.0543011	0.173007	2	15611311	0.0114877	2.27971e-06	378923	A	G	0.0125	0.1681	2	15751435	0.0168	0.457	14734	5.89623e-05	22.3434
		rs76391590	A	G	0.154251	0.0159361	2	221279579	0.0345634	8.08798e-06	378923	A	G	-0.0277	0.0223	2	222144299	0.0431	0.52	14734	5.25593e-05	19.9169
		rs7702733	A	G	-0.0480055	0.213433	5	122611215	0.0107756	8.38919e-06	378923	A	G	-0.0037	0.212	5	121946910	0.0143	0.796	14734	5.23752e-05	19.8471
		rs7721726	T	C	-0.171281	0.0179703	5	135161475	0.0350274	1.00886e-06	378923	T	C	-0.0418	0.0166	5	134497165	0.0503	0.406	14734	6.30993e-05	23.9111
		rs78312903	A	G	-0.0955843	0.0492665	6	32388424	0.0207501	4.09619e-06	378923	A	G	-0.0291	0.0603	6	32356201	0.0275	0.29	14734	5.59961e-05	21.2193
		rs794347	A	C	-0.0614006	0.890526	7	75511830	0.0138769	9.65873e-06	378923	A	C	-0.0126	0.9008	7	75141152	0.0207	0.543	14734	5.16639e-05	19.5775
		rs7946110	G	A	0.058453	0.80994	11	107222364	0.0113128	2.37925e-07	378923	G	A	0.0098	0.836	11	107093090	0.0157	0.532	14734	7.04518e-05	26.6975
		rs8269	G	A	0.0409205	0.38983	17	83094678	0.00908377	6.6437e-06	378923	G	A	-0.0068	0.3842	17	81052423	0.0145	0.639	14734	5.3552e-05	20.293
		rs9301697	G	A	0.0409175	0.497808	13	90860711	0.00876541	3.04053e-06	378923	G	A	-0.0145	0.4119	13	91512965	0.0117	0.215	14734	5.7504e-05	21.7907
		rs9839484	A	C	-0.0477407	0.796391	3	51126533	0.0107691	9.28753e-06	378923	A	C	0.0142	0.7836	3	51163964	0.0146	0.331	14734	5.18615e-05	19.6524
		rs9936952	T	C	0.0575818	0.865037	16	78335657	0.0129416	8.61351e-06	378923	T	C	-0.015	0.8508	16	78369554	0.0164	0.36	14734	5.22421e-05	19.7967
	C-C motif chemokine 19 levels	rs10196567	T	A	-0.0402688	0.400733	2	137226022	0.00897186	7.17778e-06	378923	T	A	-0.0108	0.3996	2	137983592	0.012	0.368	14736	5.31616e-05	20.1451
		rs10204689	C	G	0.115832	0.0283212	2	106519278	0.025528	5.69403e-06	378923	C	G	-0.0024	0.0638	2	107135734	0.0248	0.923	14736	5.43312e-05	20.5883
		rs10512324	T	C	-0.0510329	0.248962	9	104278432	0.0102144	5.84804e-07	378923	T	C	0.0032	0.3006	9	107040713	0.013	0.806	14736	6.58711e-05	24.9616
		rs10753098	C	G	-0.0517749	0.810937	1	175251508	0.0110669	2.89181e-06	378923	C	G	-0.0086	0.7742	1	175220644	0.0142	0.545	14736	5.77578e-05	21.8869
		rs10887132	C	T	-0.0545365	0.199752	10	122333758	0.0110416	7.84459e-07	378923	C	T	-0.0168	0.2369	10	124093273	0.0138	0.223	14736	6.43771e-05	24.3954
		rs114142674	C	T	0.0563511	0.1445	13	61217841	0.0123757	5.27959e-06	378923	C	T	-0.0128	0.0879	13	61791975	0.0212	0.546	14736	5.4713e-05	20.733
		rs114272595	G	A	0.108882	0.0354642	5	58044647	0.0233548	3.1304e-06	378923	G	A	-0.0437	0.0398	5	57340474	0.032	0.172	14736	5.73567e-05	21.7349
		rs114620748	A	C	-2.1621	0.000334048	17	16260817	0.470782	4.37835e-06	378923	A	G	-0.0961	0.0305	17	16164131	0.0349	0.00589	14736	5.56592e-05	21.0916
		rs114862906	T	C	0.188181	0.0121835	2	237906097	0.0375413	5.36933e-07	378923	T	C	-0.0341	0.0243	2	238814739	0.046	0.459	14736	6.63061e-05	25.1264
		rs115345187	T	A	0.133111	0.0219004	2	41203457	0.0288984	4.10129e-06	378923	T	A	-0.0122	0.0168	2	41430597	0.0523	0.816	14736	5.59893e-05	21.2167
		rs11716788	T	C	-0.0450158	0.299139	3	70878083	0.00965742	3.14268e-06	378923	T	C	-0.0172	0.2872	3	70927234	0.0133	0.196	14736	5.73366e-05	21.7273
		rs117211649	A	G	-0.0761779	0.0774126	12	131137623	0.0167211	5.21903e-06	378923	A	G	0.014	0.0736	12	131622168	0.0234	0.55	14736	5.47714e-05	20.7552
		rs117269941	T	C	0.271658	0.00520729	6	129272538	0.0568287	1.75037e-06	378923	T	C	-0.0641	0.0149	6	129593683	0.0608	0.292	14736	6.03021e-05	22.8511
		rs117518238	T	C	-0.0743384	0.0788917	17	61384701	0.0166713	8.23209e-06	378923	T	C	-0.0169	0.0421	17	59462062	0.05	0.735	14736	5.24703e-05	19.8832
		rs12238219	A	G	0.0489623	0.311988	9	95601006	0.00947599	2.37909e-07	378923	A	G	0.0138	0.275	9	98363288	0.0136	0.31	14736	7.04519e-05	26.6976
		rs12525430	T	A	0.148501	0.0200479	6	68425798	0.0305941	1.2104e-06	378923	T	A	0.027	0.0319	6	69135690	0.0367	0.462	14736	6.21735e-05	23.5603
		rs12592540	A	C	-0.0413203	0.365966	15	66210277	0.00915481	6.37632e-06	378923	A	C	-0.0231	0.3174	15	66502615	0.0129	0.0733	14736	5.37593e-05	20.3716
		rs13140558	A	C	0.0529126	0.179023	4	39007031	0.0114101	3.52874e-06	378923	A	C	0.0255	0.2398	4	39008651	0.0146	0.0807	14736	5.67497e-05	21.5049
		rs13242744	C	T	-0.123971	0.0344391	7	97472642	0.0254795	1.14162e-06	378923	C	T	0.0538	0.0291	7	97101954	0.0382	0.159	14736	6.24713e-05	23.6732
		rs135071	C	T	-0.0511921	0.812115	22	43434433	0.011172	4.6014e-06	378923	C	T	0.0154	0.8839	22	43830353	0.0193	0.425	14736	5.54076e-05	20.9963
		rs137981283	G	A	-0.147146	0.0200146	16	50490428	0.032281	5.15751e-06	378923	G	A	-0.0753	0.0221	16	50524339	0.046	0.102	14736	5.48313e-05	20.7779
		rs139785776	A	G	0.0796282	0.064167	5	43716200	0.0176101	6.1331e-06	378923	A	G	-0.0493	0.0523	5	43716302	0.0294	0.0936	14736	5.39555e-05	20.446
		rs141363947	A	G	0.121206	0.0259466	3	195580642	0.0268785	6.501e-06	378923	A	G	-0.038	0.0203	3	195307513	0.0534	0.477	14736	5.36616e-05	20.3346
		rs143991682	C	A	-0.298588	0.00641872	8	37006999	0.0609684	9.71002e-07	378923	C	A	0.001	0.0232	8	36864517	0.0477	0.983	14736	6.32931e-05	23.9846
		rs150611641	T	A	-0.0885887	0.0547746	8	107917670	0.0197329	7.14299e-06	378923	T	A	-0.0311	0.0346	8	108929898	0.0342	0.363	14736	5.31864e-05	20.1545
		rs1549726	G	A	0.0502177	0.371291	2	104896566	0.00901917	2.57858e-08	378923	G	A	0.0247	0.3814	2	105513024	0.0121	0.0412	14736	8.18077e-05	31.0012
		rs189027424	T	C	0.353248	0.00280951	13	29132525	0.0768408	4.28322e-06	378923	T	C	0.0201	0.0094	13	29706662	0.0715	0.779	14736	5.577e-05	21.1336
		rs2075048	T	C	0.0673048	0.0957738	7	35240792	0.0146472	4.32633e-06	378923	T	C	0.017	0.1497	7	35280404	0.0168	0.312	14736	5.57196e-05	21.1145
		rs208829	G	A	0.0421221	0.615069	15	89403811	0.00904913	3.24257e-06	378923	G	A	0.0103	0.6073	15	89947042	0.0124	0.406	14736	5.71782e-05	21.6673
		rs2110393	G	A	-0.0647693	0.11817	7	30137244	0.0142669	5.62976e-06	378923	G	A	-0.0031	0.1403	7	30176860	0.0192	0.872	14736	5.43882e-05	20.6099
		rs2877766	T	G	-0.0394725	0.441249	4	173534534	0.00885083	8.2054e-06	378923	T	G	0.0167	0.4243	4	174455685	0.012	0.164	14736	5.24865e-05	19.8893
		rs2920280	C	G	-0.0412504	0.49364	8	142679726	0.00874321	2.38177e-06	378923	C	G	0.0161	0.4369	8	143761144	0.0118	0.172	14736	5.87406e-05	22.2593
		rs34125688	T	C	0.103181	0.0356319	10	65276192	0.0231187	8.07849e-06	378923	T	C	-0.0469	0.0287	10	67035950	0.0391	0.23	14736	5.25653e-05	19.9191
		rs35110271	A	G	0.171496	0.0120208	3	169312236	0.0384131	8.02454e-06	378923	A	G	-0.0184	0.0319	3	169030024	0.0365	0.614	14736	5.25988e-05	19.9318
		rs35353728	T	C	0.0428267	0.383163	8	11574944	0.00901125	2.00835e-06	378923	T	C	0.0039	0.3252	8	11432453	0.0146	0.789	14736	5.96049e-05	22.5869
		rs35973820	CT	C	-0.0568349	0.8605	4	123808151	0.0125058	5.50212e-06	378923	CT	C	-0.0051	0.6332	4	124729306	0.0156	0.744	14736	5.45045e-05	20.654
		rs36110110	C	A	0.322768	0.00343101	13	30365688	0.0708842	5.27728e-06	378923	C	A	0.0343	0.0126	13	30939825	0.061	0.574	14736	5.47151e-05	20.7338
		rs4269485	G	A	-0.0437597	0.540085	7	52476660	0.00877721	6.17675e-07	378923	G	A	-0.0256	0.6601	7	52544356	0.0124	0.039	14736	6.55928e-05	24.8561
		rs4664230	A	G	-0.0421108	0.381259	2	151034928	0.00905927	3.34565e-06	378923	A	G	0.0221	0.3787	2	151891442	0.0121	0.0678	14736	5.70197e-05	21.6072
		rs4725102	C	T	0.151423	0.979776	7	1456062	0.0329494	4.3142e-06	378923	C	T	0.0005	0.9794	7	1495698	0.0571	0.993	14736	5.57331e-05	21.1196
		rs62298394	T	A	-0.0596871	0.146077	4	68663172	0.0126758	2.49241e-06	378923	T	A	-0.0208	0.2053	4	69528890	0.0174	0.232	14736	5.85105e-05	22.1722
		rs67206808	T	A	-0.042345	0.511959	17	29863078	0.00874657	1.28979e-06	378923	T	A	-0.0191	0.5123	17	28190096	0.0119	0.108	14736	6.18516e-05	23.4383
		rs6739450	G	A	0.0505535	0.802463	2	138125168	0.0112125	6.52274e-06	378923	G	A	-0.0214	0.7415	2	138882738	0.0157	0.173	14736	5.36443e-05	20.328
		rs7113631	A	T	-0.0426649	0.62607	11	58022046	0.00902822	2.29298e-06	378923	A	T	0.0274	0.9219	11	57789518	0.0279	0.326	14736	5.89333e-05	22.3324
		rs72942967	G	A	-0.1179	0.0307931	2	205828387	0.0261101	6.3167e-06	378923	G	A	0.0335	0.0215	2	206693111	0.0465	0.471	14736	5.38067e-05	20.3896
		rs75569262	G	A	0.155196	0.0194301	15	54102373	0.0302452	2.87826e-07	378923	G	A	-0.0467	0.0482	15	54394570	0.0297	0.116	14736	6.94811e-05	26.3297
		rs7571438	A	G	0.0543011	0.173007	2	15611311	0.0114877	2.27971e-06	378923	A	G	0.0133	0.1676	2	15751435	0.0171	0.437	14736	5.89623e-05	22.3434
		rs76391590	A	G	0.154251	0.0159361	2	221279579	0.0345634	8.08798e-06	378923	A	G	-0.0311	0.0223	2	222144299	0.0442	0.482	14736	5.25593e-05	19.9169
		rs7702733	A	G	-0.0480055	0.213433	5	122611215	0.0107756	8.38919e-06	378923	A	G	-0.002	0.212	5	121946910	0.0145	0.89	14736	5.23752e-05	19.8471
		rs7721726	T	C	-0.171281	0.0179703	5	135161475	0.0350274	1.00886e-06	378923	T	C	-0.0632	0.0166	5	134497165	0.0511	0.216	14736	6.30993e-05	23.9111
		rs78312903	A	G	-0.0955843	0.0492665	6	32388424	0.0207501	4.09619e-06	378923	A	G	-0.0017	0.0575	6	32356201	0.0284	0.952	14736	5.59961e-05	21.2193
		rs794347	A	C	-0.0614006	0.890526	7	75511830	0.0138769	9.65873e-06	378923	A	C	-0.0191	0.9006	7	75141152	0.0209	0.361	14736	5.16639e-05	19.5775
		rs7946110	G	A	0.058453	0.80994	11	107222364	0.0113128	2.37925e-07	378923	G	A	0.0213	0.8361	11	107093090	0.016	0.183	14736	7.04518e-05	26.6975
		rs8269	G	A	0.0409205	0.38983	17	83094678	0.00908377	6.6437e-06	378923	G	A	0.0103	0.382	17	81052423	0.0147	0.484	14736	5.3552e-05	20.293
		rs9301697	G	A	0.0409175	0.497808	13	90860711	0.00876541	3.04053e-06	378923	G	A	0.0088	0.4106	13	91512965	0.012	0.463	14736	5.7504e-05	21.7907
		rs9839484	A	C	-0.0477407	0.796391	3	51126533	0.0107691	9.28753e-06	378923	A	C	0.0243	0.784	3	51163964	0.0148	0.101	14736	5.18615e-05	19.6524
		rs9936952	T	C	0.0575818	0.865037	16	78335657	0.0129416	8.61351e-06	378923	T	C	0.0118	0.8502	16	78369554	0.0167	0.48	14736	5.22421e-05	19.7967
	C-C motif chemokine 20 levels	rs10196567	T	A	-0.0402688	0.400733	2	137226022	0.00897186	7.17778e-06	378923	T	A	0.0222	0.4	2	137983592	0.0119	0.0621	14736	5.31616e-05	20.1451
		rs10204689	C	G	0.115832	0.0283212	2	106519278	0.025528	5.69403e-06	378923	C	G	0.015	0.0637	2	107135734	0.0247	0.544	14736	5.43312e-05	20.5883
		rs10512324	T	C	-0.0510329	0.248962	9	104278432	0.0102144	5.84804e-07	378923	T	C	-0.0245	0.3005	9	107040713	0.013	0.0595	14736	6.58711e-05	24.9616
		rs10753098	C	G	-0.0517749	0.810937	1	175251508	0.0110669	2.89181e-06	378923	C	G	0.0132	0.7745	1	175220644	0.0141	0.349	14736	5.77578e-05	21.8869
		rs10887132	C	T	-0.0545365	0.199752	10	122333758	0.0110416	7.84459e-07	378923	C	T	0.0051	0.2368	10	124093273	0.0137	0.71	14736	6.43771e-05	24.3954
		rs114142674	C	T	0.0563511	0.1445	13	61217841	0.0123757	5.27959e-06	378923	C	T	0.0055	0.0883	13	61791975	0.0211	0.794	14736	5.4713e-05	20.733
		rs114272595	G	A	0.108882	0.0354642	5	58044647	0.0233548	3.1304e-06	378923	G	A	-0.0157	0.0399	5	57340474	0.0319	0.623	14736	5.73567e-05	21.7349
		rs114620748	A	C	-2.1621	0.000334048	17	16260817	0.470782	4.37835e-06	378923	A	G	-0.1256	0.0305	17	16164131	0.0347	0.000295	14736	5.56592e-05	21.0916
		rs114862906	T	C	0.188181	0.0121835	2	237906097	0.0375413	5.36933e-07	378923	T	C	-0.0428	0.0242	2	238814739	0.0457	0.349	14736	6.63061e-05	25.1264
		rs115345187	T	A	0.133111	0.0219004	2	41203457	0.0288984	4.10129e-06	378923	T	A	-0.098	0.0167	2	41430597	0.0523	0.061	14736	5.59893e-05	21.2167
		rs11716788	T	C	-0.0450158	0.299139	3	70878083	0.00965742	3.14268e-06	378923	T	C	-0.0143	0.2871	3	70927234	0.0132	0.279	14736	5.73366e-05	21.7273
		rs117211649	A	G	-0.0761779	0.0774126	12	131137623	0.0167211	5.21903e-06	378923	A	G	-0.0038	0.0736	12	131622168	0.0233	0.87	14736	5.47714e-05	20.7552
		rs117269941	T	C	0.271658	0.00520729	6	129272538	0.0568287	1.75037e-06	378923	T	C	-0.035	0.0149	6	129593683	0.0611	0.567	14736	6.03021e-05	22.8511
		rs117518238	T	C	-0.0743384	0.0788917	17	61384701	0.0166713	8.23209e-06	378923	T	C	0.0184	0.0435	17	59462062	0.0493	0.709	14736	5.24703e-05	19.8832
		rs12238219	A	G	0.0489623	0.311988	9	95601006	0.00947599	2.37909e-07	378923	A	G	0.0113	0.2755	9	98363288	0.0135	0.403	14736	7.04519e-05	26.6976
		rs12525430	T	A	0.148501	0.0200479	6	68425798	0.0305941	1.2104e-06	378923	T	A	-0.0276	0.0319	6	69135690	0.0367	0.452	14736	6.21735e-05	23.5603
		rs12592540	A	C	-0.0413203	0.365966	15	66210277	0.00915481	6.37632e-06	378923	A	C	-0.0012	0.3173	15	66502615	0.0128	0.925	14736	5.37593e-05	20.3716
		rs13140558	A	C	0.0529126	0.179023	4	39007031	0.0114101	3.52874e-06	378923	A	C	-0.0129	0.2397	4	39008651	0.0145	0.374	14736	5.67497e-05	21.5049
		rs13242744	C	T	-0.123971	0.0344391	7	97472642	0.0254795	1.14162e-06	378923	C	T	-0.0203	0.029	7	97101954	0.038	0.593	14736	6.24713e-05	23.6732
		rs135071	C	T	-0.0511921	0.812115	22	43434433	0.011172	4.6014e-06	378923	C	T	0.0064	0.8829	22	43830353	0.0192	0.739	14736	5.54076e-05	20.9963
		rs137981283	G	A	-0.147146	0.0200146	16	50490428	0.032281	5.15751e-06	378923	G	A	-0.0031	0.022	16	50524339	0.0461	0.946	14736	5.48313e-05	20.7779
		rs139785776	A	G	0.0796282	0.064167	5	43716200	0.0176101	6.1331e-06	378923	A	G	0.0126	0.0523	5	43716302	0.0293	0.667	14736	5.39555e-05	20.446
		rs141363947	A	G	0.121206	0.0259466	3	195580642	0.0268785	6.501e-06	378923	A	G	0.0489	0.0202	3	195307513	0.0535	0.361	14736	5.36616e-05	20.3346
		rs143991682	C	A	-0.298588	0.00641872	8	37006999	0.0609684	9.71002e-07	378923	C	A	0.0141	0.0231	8	36864517	0.0476	0.767	14736	6.32931e-05	23.9846
		rs150611641	T	A	-0.0885887	0.0547746	8	107917670	0.0197329	7.14299e-06	378923	T	A	-0.0672	0.0348	8	108929898	0.034	0.0481	14736	5.31864e-05	20.1545
		rs1549726	G	A	0.0502177	0.371291	2	104896566	0.00901917	2.57858e-08	378923	G	A	-0.0074	0.3815	2	105513024	0.012	0.537	14736	8.18077e-05	31.0012
		rs189027424	T	C	0.353248	0.00280951	13	29132525	0.0768408	4.28322e-06	378923	T	C	0.0908	0.0094	13	29706662	0.0715	0.204	14736	5.577e-05	21.1336
		rs2075048	T	C	0.0673048	0.0957738	7	35240792	0.0146472	4.32633e-06	378923	T	C	-0.0176	0.1495	7	35280404	0.0167	0.292	14736	5.57196e-05	21.1145
		rs208829	G	A	0.0421221	0.615069	15	89403811	0.00904913	3.24257e-06	378923	G	A	0.0031	0.6073	15	89947042	0.0124	0.803	14736	5.71782e-05	21.6673
		rs2110393	G	A	-0.0647693	0.11817	7	30137244	0.0142669	5.62976e-06	378923	G	A	-0.0155	0.1401	7	30176860	0.0191	0.417	14736	5.43882e-05	20.6099
		rs2877766	T	G	-0.0394725	0.441249	4	173534534	0.00885083	8.2054e-06	378923	T	G	-0.0087	0.4241	4	174455685	0.0119	0.465	14736	5.24865e-05	19.8893
		rs2920280	C	G	-0.0412504	0.49364	8	142679726	0.00874321	2.38177e-06	378923	C	G	0.0111	0.4371	8	143761144	0.0118	0.347	14736	5.87406e-05	22.2593
		rs34125688	T	C	0.103181	0.0356319	10	65276192	0.0231187	8.07849e-06	378923	T	C	0.014	0.0286	10	67035950	0.0389	0.719	14736	5.25653e-05	19.9191
		rs35110271	A	G	0.171496	0.0120208	3	169312236	0.0384131	8.02454e-06	378923	A	G	0.0209	0.0321	3	169030024	0.0362	0.564	14736	5.25988e-05	19.9318
		rs35353728	T	C	0.0428267	0.383163	8	11574944	0.00901125	2.00835e-06	378923	T	C	0.019	0.326	8	11432453	0.0146	0.193	14736	5.96049e-05	22.5869
		rs35973820	CT	C	-0.0568349	0.8605	4	123808151	0.0125058	5.50212e-06	378923	CT	C	-0.0165	0.6332	4	124729306	0.0156	0.29	14736	5.45045e-05	20.654
		rs36110110	C	A	0.322768	0.00343101	13	30365688	0.0708842	5.27728e-06	378923	C	A	0.0231	0.0126	13	30939825	0.0614	0.707	14736	5.47151e-05	20.7338
		rs4269485	G	A	-0.0437597	0.540085	7	52476660	0.00877721	6.17675e-07	378923	G	A	0.0047	0.6594	7	52544356	0.0123	0.702	14736	6.55928e-05	24.8561
		rs4664230	A	G	-0.0421108	0.381259	2	151034928	0.00905927	3.34565e-06	378923	A	G	-0.0089	0.379	2	151891442	0.0121	0.462	14736	5.70197e-05	21.6072
		rs4725102	C	T	0.151423	0.979776	7	1456062	0.0329494	4.3142e-06	378923	C	T	0.0469	0.9789	7	1495698	0.0572	0.412	14736	5.57331e-05	21.1196
		rs62298394	T	A	-0.0596871	0.146077	4	68663172	0.0126758	2.49241e-06	378923	T	A	-0.0167	0.2049	4	69528890	0.0173	0.334	14736	5.85105e-05	22.1722
		rs67206808	T	A	-0.042345	0.511959	17	29863078	0.00874657	1.28979e-06	378923	T	A	-0.0157	0.512	17	28190096	0.0118	0.183	14736	6.18516e-05	23.4383
		rs6739450	G	A	0.0505535	0.802463	2	138125168	0.0112125	6.52274e-06	378923	G	A	0.002	0.7419	2	138882738	0.0156	0.898	14736	5.36443e-05	20.328
		rs7113631	A	T	-0.0426649	0.62607	11	58022046	0.00902822	2.29298e-06	378923	A	T	-0.0111	0.9217	11	57789518	0.0278	0.69	14736	5.89333e-05	22.3324
		rs72942967	G	A	-0.1179	0.0307931	2	205828387	0.0261101	6.3167e-06	378923	G	A	-0.0495	0.0215	2	206693111	0.0465	0.287	14736	5.38067e-05	20.3896
		rs75569262	G	A	0.155196	0.0194301	15	54102373	0.0302452	2.87826e-07	378923	G	A	0.0182	0.0487	15	54394570	0.0294	0.536	14736	6.94811e-05	26.3297
		rs7571438	A	G	0.0543011	0.173007	2	15611311	0.0114877	2.27971e-06	378923	A	G	0.0223	0.1678	2	15751435	0.017	0.19	14736	5.89623e-05	22.3434
		rs76391590	A	G	0.154251	0.0159361	2	221279579	0.0345634	8.08798e-06	378923	A	G	-0.0627	0.0224	2	222144299	0.0442	0.156	14736	5.25593e-05	19.9169
		rs7702733	A	G	-0.0480055	0.213433	5	122611215	0.0107756	8.38919e-06	378923	A	G	-0.0124	0.2121	5	121946910	0.0144	0.389	14736	5.23752e-05	19.8471
		rs7721726	T	C	-0.171281	0.0179703	5	135161475	0.0350274	1.00886e-06	378923	T	C	-0.0178	0.0166	5	134497165	0.0511	0.728	14736	6.30993e-05	23.9111
		rs78312903	A	G	-0.0955843	0.0492665	6	32388424	0.0207501	4.09619e-06	378923	A	G	0.0503	0.0584	6	32356201	0.0281	0.0734	14736	5.59961e-05	21.2193
		rs794347	A	C	-0.0614006	0.890526	7	75511830	0.0138769	9.65873e-06	378923	A	C	0.0244	0.9007	7	75141152	0.0208	0.241	14736	5.16639e-05	19.5775
		rs7946110	G	A	0.058453	0.80994	11	107222364	0.0113128	2.37925e-07	378923	G	A	0.0068	0.8359	11	107093090	0.0159	0.669	14736	7.04518e-05	26.6975
		rs8269	G	A	0.0409205	0.38983	17	83094678	0.00908377	6.6437e-06	378923	G	A	0.0324	0.3827	17	81052423	0.0146	0.0265	14736	5.3552e-05	20.293
		rs9301697	G	A	0.0409175	0.497808	13	90860711	0.00876541	3.04053e-06	378923	G	A	0.0066	0.4109	13	91512965	0.0119	0.579	14736	5.7504e-05	21.7907
		rs9839484	A	C	-0.0477407	0.796391	3	51126533	0.0107691	9.28753e-06	378923	A	C	0.0142	0.7838	3	51163964	0.0147	0.334	14736	5.18615e-05	19.6524
		rs9936952	T	C	0.0575818	0.865037	16	78335657	0.0129416	8.61351e-06	378923	T	C	-0.0346	0.8504	16	78369554	0.0167	0.0383	14736	5.22421e-05	19.7967
	C-C motif chemokine 23 levels	rs10196567	T	A	-0.0402688	0.400733	2	137226022	0.00897186	7.17778e-06	378923	T	A	-0.0017	0.3998	2	137983592	0.0118	0.885	14736	5.31616e-05	20.1451
		rs10204689	C	G	0.115832	0.0283212	2	106519278	0.025528	5.69403e-06	378923	C	G	-0.004	0.0635	2	107135734	0.0244	0.87	14736	5.43312e-05	20.5883
		rs10512324	T	C	-0.0510329	0.248962	9	104278432	0.0102144	5.84804e-07	378923	T	C	0.0107	0.3008	9	107040713	0.0129	0.407	14736	6.58711e-05	24.9616
		rs10753098	C	G	-0.0517749	0.810937	1	175251508	0.0110669	2.89181e-06	378923	C	G	0.011	0.7746	1	175220644	0.0141	0.435	14736	5.77578e-05	21.8869
		rs10887132	C	T	-0.0545365	0.199752	10	122333758	0.0110416	7.84459e-07	378923	C	T	-0.0181	0.2365	10	124093273	0.0136	0.183	14736	6.43771e-05	24.3954
		rs114142674	C	T	0.0563511	0.1445	13	61217841	0.0123757	5.27959e-06	378923	C	T	0.0233	0.0887	13	61791975	0.0207	0.26	14736	5.4713e-05	20.733
		rs114272595	G	A	0.108882	0.0354642	5	58044647	0.0233548	3.1304e-06	378923	G	A	-0.032	0.04	5	57340474	0.0315	0.31	14736	5.73567e-05	21.7349
		rs114620748	A	C	-2.1621	0.000334048	17	16260817	0.470782	4.37835e-06	378923	A	G	0.0069	0.0305	17	16164131	0.0343	0.841	14736	5.56592e-05	21.0916
		rs114862906	T	C	0.188181	0.0121835	2	237906097	0.0375413	5.36933e-07	378923	T	C	-0.0321	0.0242	2	238814739	0.0456	0.481	14736	6.63061e-05	25.1264
		rs115345187	T	A	0.133111	0.0219004	2	41203457	0.0288984	4.10129e-06	378923	T	A	-0.0232	0.0165	2	41430597	0.0513	0.651	14736	5.59893e-05	21.2167
		rs11716788	T	C	-0.0450158	0.299139	3	70878083	0.00965742	3.14268e-06	378923	T	C	-0.0119	0.2869	3	70927234	0.0132	0.367	14736	5.73366e-05	21.7273
		rs117211649	A	G	-0.0761779	0.0774126	12	131137623	0.0167211	5.21903e-06	378923	A	G	0.0001	0.0735	12	131622168	0.023	0.997	14736	5.47714e-05	20.7552
		rs117269941	T	C	0.271658	0.00520729	6	129272538	0.0568287	1.75037e-06	378923	T	C	-0.108	0.0149	6	129593683	0.061	0.0766	14736	6.03021e-05	22.8511
		rs117518238	T	C	-0.0743384	0.0788917	17	61384701	0.0166713	8.23209e-06	378923	T	C	-0.1337	0.0423	17	59462062	0.0485	0.00584	14736	5.24703e-05	19.8832
		rs12238219	A	G	0.0489623	0.311988	9	95601006	0.00947599	2.37909e-07	378923	A	G	0.0035	0.2753	9	98363288	0.0133	0.792	14736	7.04519e-05	26.6976
		rs12525430	T	A	0.148501	0.0200479	6	68425798	0.0305941	1.2104e-06	378923	T	A	-0.0151	0.0316	6	69135690	0.0362	0.677	14736	6.21735e-05	23.5603
		rs12592540	A	C	-0.0413203	0.365966	15	66210277	0.00915481	6.37632e-06	378923	A	C	0.0162	0.3171	15	66502615	0.0128	0.206	14736	5.37593e-05	20.3716
		rs13140558	A	C	0.0529126	0.179023	4	39007031	0.0114101	3.52874e-06	378923	A	C	0.0045	0.2394	4	39008651	0.0143	0.753	14736	5.67497e-05	21.5049
		rs13242744	C	T	-0.123971	0.0344391	7	97472642	0.0254795	1.14162e-06	378923	C	T	0.0385	0.0291	7	97101954	0.0376	0.306	14736	6.24713e-05	23.6732
		rs135071	C	T	-0.0511921	0.812115	22	43434433	0.011172	4.6014e-06	378923	C	T	-0.004	0.8832	22	43830353	0.019	0.833	14736	5.54076e-05	20.9963
		rs137981283	G	A	-0.147146	0.0200146	16	50490428	0.032281	5.15751e-06	378923	G	A	0.0259	0.0219	16	50524339	0.0454	0.568	14736	5.48313e-05	20.7779
		rs139785776	A	G	0.0796282	0.064167	5	43716200	0.0176101	6.1331e-06	378923	A	G	-0.0506	0.0522	5	43716302	0.0292	0.0831	14736	5.39555e-05	20.446
		rs141363947	A	G	0.121206	0.0259466	3	195580642	0.0268785	6.501e-06	378923	A	G	-0.0045	0.0201	3	195307513	0.0529	0.932	14736	5.36616e-05	20.3346
		rs143991682	C	A	-0.298588	0.00641872	8	37006999	0.0609684	9.71002e-07	378923	C	A	0.0169	0.0231	8	36864517	0.0476	0.723	14736	6.32931e-05	23.9846
		rs150611641	T	A	-0.0885887	0.0547746	8	107917670	0.0197329	7.14299e-06	378923	T	A	-0.0453	0.0347	8	108929898	0.034	0.183	14736	5.31864e-05	20.1545
		rs1549726	G	A	0.0502177	0.371291	2	104896566	0.00901917	2.57858e-08	378923	G	A	0.0107	0.3813	2	105513024	0.0119	0.369	14736	8.18077e-05	31.0012
		rs189027424	T	C	0.353248	0.00280951	13	29132525	0.0768408	4.28322e-06	378923	T	C	0.041	0.0094	13	29706662	0.071	0.564	14736	5.577e-05	21.1336
		rs2075048	T	C	0.0673048	0.0957738	7	35240792	0.0146472	4.32633e-06	378923	T	C	0.0023	0.1494	7	35280404	0.0167	0.89	14736	5.57196e-05	21.1145
		rs208829	G	A	0.0421221	0.615069	15	89403811	0.00904913	3.24257e-06	378923	G	A	0.0096	0.6078	15	89947042	0.0122	0.431	14736	5.71782e-05	21.6673
		rs2110393	G	A	-0.0647693	0.11817	7	30137244	0.0142669	5.62976e-06	378923	G	A	-0.0528	0.1399	7	30176860	0.019	0.00545	14736	5.43882e-05	20.6099
		rs2877766	T	G	-0.0394725	0.441249	4	173534534	0.00885083	8.2054e-06	378923	T	G	0.0195	0.4239	4	174455685	0.0119	0.101	14736	5.24865e-05	19.8893
		rs2920280	C	G	-0.0412504	0.49364	8	142679726	0.00874321	2.38177e-06	378923	C	G	0.0056	0.437	8	143761144	0.0116	0.629	14736	5.87406e-05	22.2593
		rs34125688	T	C	0.103181	0.0356319	10	65276192	0.0231187	8.07849e-06	378923	T	C	0.0483	0.0285	10	67035950	0.0388	0.213	14736	5.25653e-05	19.9191
		rs35110271	A	G	0.171496	0.0120208	3	169312236	0.0384131	8.02454e-06	378923	A	G	-0.0189	0.032	3	169030024	0.0359	0.599	14736	5.25988e-05	19.9318
		rs35353728	T	C	0.0428267	0.383163	8	11574944	0.00901125	2.00835e-06	378923	T	C	0.0102	0.3258	8	11432453	0.0146	0.485	14736	5.96049e-05	22.5869
		rs35973820	CT	C	-0.0568349	0.8605	4	123808151	0.0125058	5.50212e-06	378923	CT	C	0.0252	0.6332	4	124729306	0.0155	0.104	14736	5.45045e-05	20.654
		rs36110110	C	A	0.322768	0.00343101	13	30365688	0.0708842	5.27728e-06	378923	C	A	0.0059	0.0125	13	30939825	0.0605	0.922	14736	5.47151e-05	20.7338
		rs4269485	G	A	-0.0437597	0.540085	7	52476660	0.00877721	6.17675e-07	378923	G	A	0.0038	0.6589	7	52544356	0.0122	0.755	14736	6.55928e-05	24.8561
		rs4664230	A	G	-0.0421108	0.381259	2	151034928	0.00905927	3.34565e-06	378923	A	G	0.009	0.3797	2	151891442	0.0119	0.449	14736	5.70197e-05	21.6072
		rs4725102	C	T	0.151423	0.979776	7	1456062	0.0329494	4.3142e-06	378923	C	T	0.0899	0.9791	7	1495698	0.0569	0.114	14736	5.57331e-05	21.1196
		rs62298394	T	A	-0.0596871	0.146077	4	68663172	0.0126758	2.49241e-06	378923	T	A	-0.0011	0.2048	4	69528890	0.0172	0.949	14736	5.85105e-05	22.1722
		rs67206808	T	A	-0.042345	0.511959	17	29863078	0.00874657	1.28979e-06	378923	T	A	-0.005	0.5119	17	28190096	0.0118	0.672	14736	6.18516e-05	23.4383
		rs6739450	G	A	0.0505535	0.802463	2	138125168	0.0112125	6.52274e-06	378923	G	A	-0.0182	0.7417	2	138882738	0.0155	0.24	14736	5.36443e-05	20.328
		rs7113631	A	T	-0.0426649	0.62607	11	58022046	0.00902822	2.29298e-06	378923	A	T	0.0004	0.9214	11	57789518	0.0275	0.988	14736	5.89333e-05	22.3324
		rs72942967	G	A	-0.1179	0.0307931	2	205828387	0.0261101	6.3167e-06	378923	G	A	0.0178	0.0214	2	206693111	0.0463	0.701	14736	5.38067e-05	20.3896
		rs75569262	G	A	0.155196	0.0194301	15	54102373	0.0302452	2.87826e-07	378923	G	A	-0.0434	0.0483	15	54394570	0.0291	0.136	14736	6.94811e-05	26.3297
		rs7571438	A	G	0.0543011	0.173007	2	15611311	0.0114877	2.27971e-06	378923	A	G	0.0031	0.168	2	15751435	0.0169	0.854	14736	5.89623e-05	22.3434
		rs76391590	A	G	0.154251	0.0159361	2	221279579	0.0345634	8.08798e-06	378923	A	G	0.0078	0.0222	2	222144299	0.0434	0.857	14736	5.25593e-05	19.9169
		rs7702733	A	G	-0.0480055	0.213433	5	122611215	0.0107756	8.38919e-06	378923	A	G	0.0061	0.2121	5	121946910	0.0144	0.672	14736	5.23752e-05	19.8471
		rs7721726	T	C	-0.171281	0.0179703	5	135161475	0.0350274	1.00886e-06	378923	T	C	0.0043	0.0165	5	134497165	0.0506	0.932	14736	6.30993e-05	23.9111
		rs78312903	A	G	-0.0955843	0.0492665	6	32388424	0.0207501	4.09619e-06	378923	A	G	-0.0295	0.0579	6	32356201	0.0279	0.29	14736	5.59961e-05	21.2193
		rs794347	A	C	-0.0614006	0.890526	7	75511830	0.0138769	9.65873e-06	378923	A	C	-0.0105	0.9007	7	75141152	0.0208	0.614	14736	5.16639e-05	19.5775
		rs7946110	G	A	0.058453	0.80994	11	107222364	0.0113128	2.37925e-07	378923	G	A	-0.0157	0.8362	11	107093090	0.0158	0.32	14736	7.04518e-05	26.6975
		rs8269	G	A	0.0409205	0.38983	17	83094678	0.00908377	6.6437e-06	378923	G	A	-0.0196	0.3827	17	81052423	0.0146	0.179	14736	5.3552e-05	20.293
		rs9301697	G	A	0.0409175	0.497808	13	90860711	0.00876541	3.04053e-06	378923	G	A	0.0041	0.4109	13	91512965	0.0118	0.728	14736	5.7504e-05	21.7907
		rs9839484	A	C	-0.0477407	0.796391	3	51126533	0.0107691	9.28753e-06	378923	A	C	0.0288	0.7836	3	51163964	0.0146	0.0485	14736	5.18615e-05	19.6524
		rs9936952	T	C	0.0575818	0.865037	16	78335657	0.0129416	8.61351e-06	378923	T	C	0.011	0.8505	16	78369554	0.0165	0.505	14736	5.22421e-05	19.7967
	C-C motif chemokine 25 levels	rs10196567	T	A	-0.0402688	0.400733	2	137226022	0.00897186	7.17778e-06	378923	T	A	-0.0142	0.4005	2	137983592	0.0118	0.229	14736	5.31616e-05	20.1451
		rs10204689	C	G	0.115832	0.0283212	2	106519278	0.025528	5.69403e-06	378923	C	G	-0.0104	0.0635	2	107135734	0.0244	0.67	14736	5.43312e-05	20.5883
		rs10512324	T	C	-0.0510329	0.248962	9	104278432	0.0102144	5.84804e-07	378923	T	C	-0.0099	0.3005	9	107040713	0.0128	0.439	14736	6.58711e-05	24.9616
		rs10753098	C	G	-0.0517749	0.810937	1	175251508	0.0110669	2.89181e-06	378923	C	G	0.0043	0.7749	1	175220644	0.014	0.759	14736	5.77578e-05	21.8869
		rs10887132	C	T	-0.0545365	0.199752	10	122333758	0.0110416	7.84459e-07	378923	C	T	-0.0324	0.2366	10	124093273	0.0135	0.0164	14736	6.43771e-05	24.3954
		rs114142674	C	T	0.0563511	0.1445	13	61217841	0.0123757	5.27959e-06	378923	C	T	0.0047	0.0892	13	61791975	0.0207	0.82	14736	5.4713e-05	20.733
		rs114272595	G	A	0.108882	0.0354642	5	58044647	0.0233548	3.1304e-06	378923	G	A	0.0036	0.0399	5	57340474	0.0313	0.908	14736	5.73567e-05	21.7349
		rs114620748	A	C	-2.1621	0.000334048	17	16260817	0.470782	4.37835e-06	378923	A	G	-0.0277	0.0306	17	16164131	0.0341	0.417	14736	5.56592e-05	21.0916
		rs114862906	T	C	0.188181	0.0121835	2	237906097	0.0375413	5.36933e-07	378923	T	C	-0.0149	0.0241	2	238814739	0.0454	0.743	14736	6.63061e-05	25.1264
		rs115345187	T	A	0.133111	0.0219004	2	41203457	0.0288984	4.10129e-06	378923	T	A	-0.0859	0.0166	2	41430597	0.0513	0.094	14736	5.59893e-05	21.2167
		rs11716788	T	C	-0.0450158	0.299139	3	70878083	0.00965742	3.14268e-06	378923	T	C	0.0166	0.287	3	70927234	0.0131	0.205	14736	5.73366e-05	21.7273
		rs117211649	A	G	-0.0761779	0.0774126	12	131137623	0.0167211	5.21903e-06	378923	A	G	-0.0357	0.0734	12	131622168	0.023	0.121	14736	5.47714e-05	20.7552
		rs117269941	T	C	0.271658	0.00520729	6	129272538	0.0568287	1.75037e-06	378923	T	C	-0.0668	0.0149	6	129593683	0.0607	0.271	14736	6.03021e-05	22.8511
		rs117518238	T	C	-0.0743384	0.0788917	17	61384701	0.0166713	8.23209e-06	378923	T	C	-0.0158	0.0448	17	59462062	0.0479	0.742	14736	5.24703e-05	19.8832
		rs12238219	A	G	0.0489623	0.311988	9	95601006	0.00947599	2.37909e-07	378923	A	G	-0.0099	0.2761	9	98363288	0.0133	0.457	14736	7.04519e-05	26.6976
		rs12525430	T	A	0.148501	0.0200479	6	68425798	0.0305941	1.2104e-06	378923	T	A	0.0441	0.0317	6	69135690	0.0361	0.222	14736	6.21735e-05	23.5603
		rs12592540	A	C	-0.0413203	0.365966	15	66210277	0.00915481	6.37632e-06	378923	A	C	-0.0019	0.3173	15	66502615	0.0127	0.881	14736	5.37593e-05	20.3716
		rs13140558	A	C	0.0529126	0.179023	4	39007031	0.0114101	3.52874e-06	378923	A	C	-0.0221	0.2394	4	39008651	0.0143	0.122	14736	5.67497e-05	21.5049
		rs13242744	C	T	-0.123971	0.0344391	7	97472642	0.0254795	1.14162e-06	378923	C	T	0.058	0.0289	7	97101954	0.0377	0.124	14736	6.24713e-05	23.6732
		rs135071	C	T	-0.0511921	0.812115	22	43434433	0.011172	4.6014e-06	378923	C	T	0.0165	0.8815	22	43830353	0.0189	0.383	14736	5.54076e-05	20.9963
		rs137981283	G	A	-0.147146	0.0200146	16	50490428	0.032281	5.15751e-06	378923	G	A	-0.0228	0.022	16	50524339	0.0454	0.616	14736	5.48313e-05	20.7779
		rs139785776	A	G	0.0796282	0.064167	5	43716200	0.0176101	6.1331e-06	378923	A	G	0.0018	0.0521	5	43716302	0.0289	0.95	14736	5.39555e-05	20.446
		rs141363947	A	G	0.121206	0.0259466	3	195580642	0.0268785	6.501e-06	378923	A	G	0.086	0.0201	3	195307513	0.0531	0.105	14736	5.36616e-05	20.3346
		rs143991682	C	A	-0.298588	0.00641872	8	37006999	0.0609684	9.71002e-07	378923	C	A	-0.0461	0.023	8	36864517	0.0473	0.33	14736	6.32931e-05	23.9846
		rs150611641	T	A	-0.0885887	0.0547746	8	107917670	0.0197329	7.14299e-06	378923	T	A	-0.0278	0.035	8	108929898	0.0336	0.408	14736	5.31864e-05	20.1545
		rs1549726	G	A	0.0502177	0.371291	2	104896566	0.00901917	2.57858e-08	378923	G	A	0.0012	0.3816	2	105513024	0.0118	0.919	14736	8.18077e-05	31.0012
		rs189027424	T	C	0.353248	0.00280951	13	29132525	0.0768408	4.28322e-06	378923	T	C	0.0395	0.0094	13	29706662	0.071	0.578	14736	5.577e-05	21.1336
		rs2075048	T	C	0.0673048	0.0957738	7	35240792	0.0146472	4.32633e-06	378923	T	C	-0.0133	0.149	7	35280404	0.0166	0.423	14736	5.57196e-05	21.1145
		rs208829	G	A	0.0421221	0.615069	15	89403811	0.00904913	3.24257e-06	378923	G	A	0.0096	0.6075	15	89947042	0.0122	0.431	14736	5.71782e-05	21.6673
		rs2110393	G	A	-0.0647693	0.11817	7	30137244	0.0142669	5.62976e-06	378923	G	A	0.0019	0.1399	7	30176860	0.019	0.92	14736	5.43882e-05	20.6099
		rs2877766	T	G	-0.0394725	0.441249	4	173534534	0.00885083	8.2054e-06	378923	T	G	0.0003	0.4239	4	174455685	0.0118	0.98	14736	5.24865e-05	19.8893
		rs2920280	C	G	-0.0412504	0.49364	8	142679726	0.00874321	2.38177e-06	378923	C	G	0.003	0.4374	8	143761144	0.0116	0.796	14736	5.87406e-05	22.2593
		rs34125688	T	C	0.103181	0.0356319	10	65276192	0.0231187	8.07849e-06	378923	T	C	0.0392	0.0286	10	67035950	0.0386	0.31	14736	5.25653e-05	19.9191
		rs35110271	A	G	0.171496	0.0120208	3	169312236	0.0384131	8.02454e-06	378923	A	G	-0.0056	0.0323	3	169030024	0.0356	0.875	14736	5.25988e-05	19.9318
		rs35353728	T	C	0.0428267	0.383163	8	11574944	0.00901125	2.00835e-06	378923	T	C	0.001	0.3272	8	11432453	0.0145	0.945	14736	5.96049e-05	22.5869
		rs35973820	CT	C	-0.0568349	0.8605	4	123808151	0.0125058	5.50212e-06	378923	CT	C	0.0109	0.6332	4	124729306	0.0155	0.482	14736	5.45045e-05	20.654
		rs36110110	C	A	0.322768	0.00343101	13	30365688	0.0708842	5.27728e-06	378923	C	A	0.0958	0.0125	13	30939825	0.0606	0.114	14736	5.47151e-05	20.7338
		rs4269485	G	A	-0.0437597	0.540085	7	52476660	0.00877721	6.17675e-07	378923	G	A	-0.0055	0.6581	7	52544356	0.0121	0.649	14736	6.55928e-05	24.8561
		rs4664230	A	G	-0.0421108	0.381259	2	151034928	0.00905927	3.34565e-06	378923	A	G	0.0107	0.3798	2	151891442	0.0119	0.369	14736	5.70197e-05	21.6072
		rs4725102	C	T	0.151423	0.979776	7	1456062	0.0329494	4.3142e-06	378923	C	T	0.0231	0.9789	7	1495698	0.0554	0.677	14736	5.57331e-05	21.1196
		rs62298394	T	A	-0.0596871	0.146077	4	68663172	0.0126758	2.49241e-06	378923	T	A	-0.0008	0.2041	4	69528890	0.0171	0.963	14736	5.85105e-05	22.1722
		rs67206808	T	A	-0.042345	0.511959	17	29863078	0.00874657	1.28979e-06	378923	T	A	-0.0135	0.5117	17	28190096	0.0117	0.249	14736	6.18516e-05	23.4383
		rs6739450	G	A	0.0505535	0.802463	2	138125168	0.0112125	6.52274e-06	378923	G	A	0.0083	0.7424	2	138882738	0.0155	0.592	14736	5.36443e-05	20.328
		rs7113631	A	T	-0.0426649	0.62607	11	58022046	0.00902822	2.29298e-06	378923	A	T	0.0456	0.9212	11	57789518	0.0274	0.0961	14736	5.89333e-05	22.3324
		rs72942967	G	A	-0.1179	0.0307931	2	205828387	0.0261101	6.3167e-06	378923	G	A	-0.0022	0.0213	2	206693111	0.0462	0.962	14736	5.38067e-05	20.3896
		rs75569262	G	A	0.155196	0.0194301	15	54102373	0.0302452	2.87826e-07	378923	G	A	0.0097	0.0493	15	54394570	0.0289	0.737	14736	6.94811e-05	26.3297
		rs7571438	A	G	0.0543011	0.173007	2	15611311	0.0114877	2.27971e-06	378923	A	G	0.0275	0.1684	2	15751435	0.0167	0.0996	14736	5.89623e-05	22.3434
		rs76391590	A	G	0.154251	0.0159361	2	221279579	0.0345634	8.08798e-06	378923	A	G	-0.0332	0.0223	2	222144299	0.0435	0.445	14736	5.25593e-05	19.9169
		rs7702733	A	G	-0.0480055	0.213433	5	122611215	0.0107756	8.38919e-06	378923	A	G	0.0006	0.2121	5	121946910	0.0143	0.967	14736	5.23752e-05	19.8471
		rs7721726	T	C	-0.171281	0.0179703	5	135161475	0.0350274	1.00886e-06	378923	T	C	0.0124	0.0165	5	134497165	0.0504	0.806	14736	6.30993e-05	23.9111
		rs78312903	A	G	-0.0955843	0.0492665	6	32388424	0.0207501	4.09619e-06	378923	A	G	-0.0399	0.0595	6	32356201	0.0276	0.148	14736	5.59961e-05	21.2193
		rs794347	A	C	-0.0614006	0.890526	7	75511830	0.0138769	9.65873e-06	378923	A	C	-0.0083	0.9007	7	75141152	0.0206	0.687	14736	5.16639e-05	19.5775
		rs7946110	G	A	0.058453	0.80994	11	107222364	0.0113128	2.37925e-07	378923	G	A	-0.021	0.8358	11	107093090	0.0157	0.181	14736	7.04518e-05	26.6975
		rs8269	G	A	0.0409205	0.38983	17	83094678	0.00908377	6.6437e-06	378923	G	A	0.0005	0.3838	17	81052423	0.0145	0.972	14736	5.3552e-05	20.293
		rs9301697	G	A	0.0409175	0.497808	13	90860711	0.00876541	3.04053e-06	378923	G	A	-0.0216	0.4115	13	91512965	0.0118	0.0672	14736	5.7504e-05	21.7907
		rs9839484	A	C	-0.0477407	0.796391	3	51126533	0.0107691	9.28753e-06	378923	A	C	-0.0079	0.7834	3	51163964	0.0145	0.586	14736	5.18615e-05	19.6524
		rs9936952	T	C	0.0575818	0.865037	16	78335657	0.0129416	8.61351e-06	378923	T	C	-0.0015	0.8507	16	78369554	0.0165	0.928	14736	5.22421e-05	19.7967
	C-C motif chemokine 28 levels	rs10196567	T	A	-0.0402688	0.400733	2	137226022	0.00897186	7.17778e-06	378923	T	A	0.0065	0.4012	2	137983592	0.0114	0.569	14734	5.31616e-05	20.1451
		rs10204689	C	G	0.115832	0.0283212	2	106519278	0.025528	5.69403e-06	378923	C	G	-0.0229	0.063	2	107135734	0.0237	0.334	14734	5.43312e-05	20.5883
		rs10512324	T	C	-0.0510329	0.248962	9	104278432	0.0102144	5.84804e-07	378923	T	C	-0.0136	0.3009	9	107040713	0.0126	0.28	14734	6.58711e-05	24.9616
		rs10753098	C	G	-0.0517749	0.810937	1	175251508	0.0110669	2.89181e-06	378923	C	G	0.0054	0.7758	1	175220644	0.0138	0.696	14734	5.77578e-05	21.8869
		rs10887132	C	T	-0.0545365	0.199752	10	122333758	0.0110416	7.84459e-07	378923	C	T	-0.0122	0.2358	10	124093273	0.0131	0.352	14734	6.43771e-05	24.3954
		rs114142674	C	T	0.0563511	0.1445	13	61217841	0.0123757	5.27959e-06	378923	C	T	0.0634	0.0909	13	61791975	0.0198	0.00136	14734	5.4713e-05	20.733
		rs114272595	G	A	0.108882	0.0354642	5	58044647	0.0233548	3.1304e-06	378923	G	A	0.0276	0.0401	5	57340474	0.0303	0.362	14734	5.73567e-05	21.7349
		rs114620748	A	C	-2.1621	0.000334048	17	16260817	0.470782	4.37835e-06	378923	A	G	-0.0137	0.0308	17	16164131	0.033	0.678	14734	5.56592e-05	21.0916
		rs114862906	T	C	0.188181	0.0121835	2	237906097	0.0375413	5.36933e-07	378923	T	C	0.0385	0.0239	2	238814739	0.045	0.392	14734	6.63061e-05	25.1264
		rs115345187	T	A	0.133111	0.0219004	2	41203457	0.0288984	4.10129e-06	378923	T	A	-0.0586	0.0163	2	41430597	0.05	0.241	14734	5.59893e-05	21.2167
		rs11716788	T	C	-0.0450158	0.299139	3	70878083	0.00965742	3.14268e-06	378923	T	C	-0.0298	0.2869	3	70927234	0.0129	0.0209	14734	5.73366e-05	21.7273
		rs117211649	A	G	-0.0761779	0.0774126	12	131137623	0.0167211	5.21903e-06	378923	A	G	-0.0116	0.0731	12	131622168	0.0223	0.603	14734	5.47714e-05	20.7552
		rs117269941	T	C	0.271658	0.00520729	6	129272538	0.0568287	1.75037e-06	378923	T	C	-0.0989	0.0148	6	129593683	0.0595	0.0965	14734	6.03021e-05	22.8511
		rs117518238	T	C	-0.0743384	0.0788917	17	61384701	0.0166713	8.23209e-06	378923	T	C	0.0224	0.047	17	59462062	0.0448	0.617	14734	5.24703e-05	19.8832
		rs12238219	A	G	0.0489623	0.311988	9	95601006	0.00947599	2.37909e-07	378923	A	G	-0.0008	0.2764	9	98363288	0.0128	0.95	14734	7.04519e-05	26.6976
		rs12525430	T	A	0.148501	0.0200479	6	68425798	0.0305941	1.2104e-06	378923	T	A	0.0111	0.0313	6	69135690	0.0351	0.752	14734	6.21735e-05	23.5603
		rs12592540	A	C	-0.0413203	0.365966	15	66210277	0.00915481	6.37632e-06	378923	A	C	0.0011	0.3168	15	66502615	0.0125	0.93	14734	5.37593e-05	20.3716
		rs13140558	A	C	0.0529126	0.179023	4	39007031	0.0114101	3.52874e-06	378923	A	C	-0.0053	0.2385	4	39008651	0.0138	0.701	14734	5.67497e-05	21.5049
		rs13242744	C	T	-0.123971	0.0344391	7	97472642	0.0254795	1.14162e-06	378923	C	T	-0.0087	0.029	7	97101954	0.0364	0.811	14734	6.24713e-05	23.6732
		rs135071	C	T	-0.0511921	0.812115	22	43434433	0.011172	4.6014e-06	378923	C	T	-0.0077	0.8789	22	43830353	0.0182	0.672	14734	5.54076e-05	20.9963
		rs137981283	G	A	-0.147146	0.0200146	16	50490428	0.032281	5.15751e-06	378923	G	A	0.0046	0.0217	16	50524339	0.0445	0.918	14734	5.48313e-05	20.7779
		rs139785776	A	G	0.0796282	0.064167	5	43716200	0.0176101	6.1331e-06	378923	A	G	0.0027	0.0521	5	43716302	0.0285	0.925	14734	5.39555e-05	20.446
		rs141363947	A	G	0.121206	0.0259466	3	195580642	0.0268785	6.501e-06	378923	A	G	-0.0491	0.0199	3	195307513	0.052	0.345	14734	5.36616e-05	20.3346
		rs143991682	C	A	-0.298588	0.00641872	8	37006999	0.0609684	9.71002e-07	378923	C	A	-0.0921	0.0229	8	36864517	0.047	0.05	14734	6.32931e-05	23.9846
		rs150611641	T	A	-0.0885887	0.0547746	8	107917670	0.0197329	7.14299e-06	378923	T	A	-0.0187	0.0354	8	108929898	0.0329	0.57	14734	5.31864e-05	20.1545
		rs1549726	G	A	0.0502177	0.371291	2	104896566	0.00901917	2.57858e-08	378923	G	A	-0.0112	0.382	2	105513024	0.0115	0.33	14734	8.18077e-05	31.0012
		rs189027424	T	C	0.353248	0.00280951	13	29132525	0.0768408	4.28322e-06	378923	T	C	0.0112	0.0094	13	29706662	0.0698	0.873	14734	5.577e-05	21.1336
		rs2075048	T	C	0.0673048	0.0957738	7	35240792	0.0146472	4.32633e-06	378923	T	C	0.0229	0.1485	7	35280404	0.0163	0.16	14734	5.57196e-05	21.1145
		rs208829	G	A	0.0421221	0.615069	15	89403811	0.00904913	3.24257e-06	378923	G	A	0.018	0.6079	15	89947042	0.0118	0.127	14734	5.71782e-05	21.6673
		rs2110393	G	A	-0.0647693	0.11817	7	30137244	0.0142669	5.62976e-06	378923	G	A	-0.0285	0.1393	7	30176860	0.0186	0.125	14734	5.43882e-05	20.6099
		rs2877766	T	G	-0.0394725	0.441249	4	173534534	0.00885083	8.2054e-06	378923	T	G	0	0.4237	4	174455685	0.0116	1	14734	5.24865e-05	19.8893
		rs2920280	C	G	-0.0412504	0.49364	8	142679726	0.00874321	2.38177e-06	378923	C	G	-0.014	0.4377	8	143761144	0.0112	0.211	14734	5.87406e-05	22.2593
		rs34125688	T	C	0.103181	0.0356319	10	65276192	0.0231187	8.07849e-06	378923	T	C	0.0369	0.0284	10	67035950	0.0372	0.321	14734	5.25653e-05	19.9191
		rs35110271	A	G	0.171496	0.0120208	3	169312236	0.0384131	8.02454e-06	378923	A	G	-0.0085	0.0327	3	169030024	0.0343	0.804	14734	5.25988e-05	19.9318
		rs35353728	T	C	0.0428267	0.383163	8	11574944	0.00901125	2.00835e-06	378923	T	C	0.0298	0.3298	8	11432453	0.0143	0.0372	14734	5.96049e-05	22.5869
		rs35973820	CT	C	-0.0568349	0.8605	4	123808151	0.0125058	5.50212e-06	378923	CT	C	0.004	0.633	4	124729306	0.0153	0.794	14734	5.45045e-05	20.654
		rs36110110	C	A	0.322768	0.00343101	13	30365688	0.0708842	5.27728e-06	378923	C	A	0.1137	0.0124	13	30939825	0.06	0.0581	14734	5.47151e-05	20.7338
		rs4269485	G	A	-0.0437597	0.540085	7	52476660	0.00877721	6.17675e-07	378923	G	A	-0.0046	0.6554	7	52544356	0.0117	0.694	14734	6.55928e-05	24.8561
		rs4664230	A	G	-0.0421108	0.381259	2	151034928	0.00905927	3.34565e-06	378923	A	G	0.0231	0.3824	2	151891442	0.0115	0.0446	14734	5.70197e-05	21.6072
		rs4725102	C	T	0.151423	0.979776	7	1456062	0.0329494	4.3142e-06	378923	C	T	-0.0134	0.9781	7	1495698	0.0539	0.804	14734	5.57331e-05	21.1196
		rs62298394	T	A	-0.0596871	0.146077	4	68663172	0.0126758	2.49241e-06	378923	T	A	0.0029	0.2029	4	69528890	0.0168	0.863	14734	5.85105e-05	22.1722
		rs67206808	T	A	-0.042345	0.511959	17	29863078	0.00874657	1.28979e-06	378923	T	A	-0.015	0.511	17	28190096	0.0115	0.192	14734	6.18516e-05	23.4383
		rs6739450	G	A	0.0505535	0.802463	2	138125168	0.0112125	6.52274e-06	378923	G	A	0.0157	0.7436	2	138882738	0.0151	0.298	14734	5.36443e-05	20.328
		rs7113631	A	T	-0.0426649	0.62607	11	58022046	0.00902822	2.29298e-06	378923	A	T	0.0188	0.9205	11	57789518	0.0269	0.485	14734	5.89333e-05	22.3324
		rs72942967	G	A	-0.1179	0.0307931	2	205828387	0.0261101	6.3167e-06	378923	G	A	0.028	0.0213	2	206693111	0.0457	0.54	14734	5.38067e-05	20.3896
		rs75569262	G	A	0.155196	0.0194301	15	54102373	0.0302452	2.87826e-07	378923	G	A	-0.0191	0.0505	15	54394570	0.0277	0.49	14734	6.94811e-05	26.3297
		rs7571438	A	G	0.0543011	0.173007	2	15611311	0.0114877	2.27971e-06	378923	A	G	0.0197	0.1691	2	15751435	0.0164	0.23	14734	5.89623e-05	22.3434
		rs76391590	A	G	0.154251	0.0159361	2	221279579	0.0345634	8.08798e-06	378923	A	G	0.0112	0.0222	2	222144299	0.0417	0.788	14734	5.25593e-05	19.9169
		rs7702733	A	G	-0.0480055	0.213433	5	122611215	0.0107756	8.38919e-06	378923	A	G	-0.009	0.212	5	121946910	0.014	0.52	14734	5.23752e-05	19.8471
		rs7721726	T	C	-0.171281	0.0179703	5	135161475	0.0350274	1.00886e-06	378923	T	C	-0.0663	0.0164	5	134497165	0.0491	0.177	14734	6.30993e-05	23.9111
		rs78312903	A	G	-0.0955843	0.0492665	6	32388424	0.0207501	4.09619e-06	378923	A	G	-0.0194	0.0612	6	32356201	0.0266	0.466	14734	5.59961e-05	21.2193
		rs794347	A	C	-0.0614006	0.890526	7	75511830	0.0138769	9.65873e-06	378923	A	C	0.011	0.9008	7	75141152	0.0202	0.586	14734	5.16639e-05	19.5775
		rs7946110	G	A	0.058453	0.80994	11	107222364	0.0113128	2.37925e-07	378923	G	A	-0.0167	0.836	11	107093090	0.0152	0.272	14734	7.04518e-05	26.6975
		rs8269	G	A	0.0409205	0.38983	17	83094678	0.00908377	6.6437e-06	378923	G	A	0	0.3851	17	81052423	0.0144	1	14734	5.3552e-05	20.293
		rs9301697	G	A	0.0409175	0.497808	13	90860711	0.00876541	3.04053e-06	378923	G	A	-0.0133	0.4125	13	91512965	0.0114	0.243	14734	5.7504e-05	21.7907
		rs9839484	A	C	-0.0477407	0.796391	3	51126533	0.0107691	9.28753e-06	378923	A	C	-0.0013	0.7827	3	51163964	0.0143	0.928	14734	5.18615e-05	19.6524
		rs9936952	T	C	0.0575818	0.865037	16	78335657	0.0129416	8.61351e-06	378923	T	C	0.0071	0.8514	16	78369554	0.016	0.657	14734	5.22421e-05	19.7967
	C-C motif chemokine 4 levels	rs10196567	T	A	-0.0402688	0.400733	2	137226022	0.00897186	7.17778e-06	378923	T	A	0.0225	0.3995	2	137983592	0.0119	0.0587	14744	5.31616e-05	20.1451
		rs10204689	C	G	0.115832	0.0283212	2	106519278	0.025528	5.69403e-06	378923	C	G	0.0319	0.0636	2	107135734	0.0247	0.197	14744	5.43312e-05	20.5883
		rs10512324	T	C	-0.0510329	0.248962	9	104278432	0.0102144	5.84804e-07	378923	T	C	0.0143	0.3001	9	107040713	0.013	0.271	14744	6.58711e-05	24.9616
		rs10753098	C	G	-0.0517749	0.810937	1	175251508	0.0110669	2.89181e-06	378923	C	G	0.0118	0.7742	1	175220644	0.0142	0.406	14744	5.77578e-05	21.8869
		rs10887132	C	T	-0.0545365	0.199752	10	122333758	0.0110416	7.84459e-07	378923	C	T	-0.0067	0.2367	10	124093273	0.0137	0.625	14744	6.43771e-05	24.3954
		rs114142674	C	T	0.0563511	0.1445	13	61217841	0.0123757	5.27959e-06	378923	C	T	-0.0244	0.0883	13	61791975	0.0211	0.248	14744	5.4713e-05	20.733
		rs114272595	G	A	0.108882	0.0354642	5	58044647	0.0233548	3.1304e-06	378923	G	A	-0.0448	0.0399	5	57340474	0.0317	0.158	14744	5.73567e-05	21.7349
		rs114620748	A	C	-2.1621	0.000334048	17	16260817	0.470782	4.37835e-06	378923	A	G	-0.0464	0.0305	17	16164131	0.0347	0.181	14744	5.56592e-05	21.0916
		rs114862906	T	C	0.188181	0.0121835	2	237906097	0.0375413	5.36933e-07	378923	T	C	-0.0808	0.0243	2	238814739	0.0459	0.0783	14744	6.63061e-05	25.1264
		rs115345187	T	A	0.133111	0.0219004	2	41203457	0.0288984	4.10129e-06	378923	T	A	-0.0443	0.0167	2	41430597	0.0518	0.392	14744	5.59893e-05	21.2167
		rs11716788	T	C	-0.0450158	0.299139	3	70878083	0.00965742	3.14268e-06	378923	T	C	-0.0172	0.2873	3	70927234	0.0133	0.196	14744	5.73366e-05	21.7273
		rs117211649	A	G	-0.0761779	0.0774126	12	131137623	0.0167211	5.21903e-06	378923	A	G	0.0262	0.0737	12	131622168	0.0233	0.261	14744	5.47714e-05	20.7552
		rs117269941	T	C	0.271658	0.00520729	6	129272538	0.0568287	1.75037e-06	378923	T	C	0.016	0.0149	6	129593683	0.0606	0.792	14744	6.03021e-05	22.8511
		rs117518238	T	C	-0.0743384	0.0788917	17	61384701	0.0166713	8.23209e-06	378923	T	C	0.0193	0.042	17	59462062	0.0492	0.695	14744	5.24703e-05	19.8832
		rs12238219	A	G	0.0489623	0.311988	9	95601006	0.00947599	2.37909e-07	378923	A	G	-0.0161	0.2749	9	98363288	0.0135	0.233	14744	7.04519e-05	26.6976
		rs12525430	T	A	0.148501	0.0200479	6	68425798	0.0305941	1.2104e-06	378923	T	A	-0.0322	0.0318	6	69135690	0.0365	0.378	14744	6.21735e-05	23.5603
		rs12592540	A	C	-0.0413203	0.365966	15	66210277	0.00915481	6.37632e-06	378923	A	C	-0.011	0.3177	15	66502615	0.0129	0.394	14744	5.37593e-05	20.3716
		rs13140558	A	C	0.0529126	0.179023	4	39007031	0.0114101	3.52874e-06	378923	A	C	-0.0157	0.2397	4	39008651	0.0145	0.279	14744	5.67497e-05	21.5049
		rs13242744	C	T	-0.123971	0.0344391	7	97472642	0.0254795	1.14162e-06	378923	C	T	0.0361	0.029	7	97101954	0.0378	0.34	14744	6.24713e-05	23.6732
		rs135071	C	T	-0.0511921	0.812115	22	43434433	0.011172	4.6014e-06	378923	C	T	0.0244	0.8834	22	43830353	0.0192	0.204	14744	5.54076e-05	20.9963
		rs137981283	G	A	-0.147146	0.0200146	16	50490428	0.032281	5.15751e-06	378923	G	A	0.056	0.022	16	50524339	0.0461	0.224	14744	5.48313e-05	20.7779
		rs139785776	A	G	0.0796282	0.064167	5	43716200	0.0176101	6.1331e-06	378923	A	G	-0.0292	0.0524	5	43716302	0.0295	0.322	14744	5.39555e-05	20.446
		rs141363947	A	G	0.121206	0.0259466	3	195580642	0.0268785	6.501e-06	378923	A	G	0.0418	0.0202	3	195307513	0.0532	0.432	14744	5.36616e-05	20.3346
		rs143991682	C	A	-0.298588	0.00641872	8	37006999	0.0609684	9.71002e-07	378923	C	A	-0.0246	0.0232	8	36864517	0.0476	0.605	14744	6.32931e-05	23.9846
		rs150611641	T	A	-0.0885887	0.0547746	8	107917670	0.0197329	7.14299e-06	378923	T	A	-0.0301	0.0347	8	108929898	0.0344	0.382	14744	5.31864e-05	20.1545
		rs1549726	G	A	0.0502177	0.371291	2	104896566	0.00901917	2.57858e-08	378923	G	A	-0.0012	0.3816	2	105513024	0.012	0.92	14744	8.18077e-05	31.0012
		rs189027424	T	C	0.353248	0.00280951	13	29132525	0.0768408	4.28322e-06	378923	T	C	0.0664	0.0094	13	29706662	0.0714	0.352	14744	5.577e-05	21.1336
		rs2075048	T	C	0.0673048	0.0957738	7	35240792	0.0146472	4.32633e-06	378923	T	C	0.0068	0.1495	7	35280404	0.0168	0.686	14744	5.57196e-05	21.1145
		rs208829	G	A	0.0421221	0.615069	15	89403811	0.00904913	3.24257e-06	378923	G	A	0.0076	0.6076	15	89947042	0.0124	0.54	14744	5.71782e-05	21.6673
		rs2110393	G	A	-0.0647693	0.11817	7	30137244	0.0142669	5.62976e-06	378923	G	A	-0.0134	0.1405	7	30176860	0.0192	0.485	14744	5.43882e-05	20.6099
		rs2877766	T	G	-0.0394725	0.441249	4	173534534	0.00885083	8.2054e-06	378923	T	G	-0.0161	0.4243	4	174455685	0.012	0.18	14744	5.24865e-05	19.8893
		rs2920280	C	G	-0.0412504	0.49364	8	142679726	0.00874321	2.38177e-06	378923	C	G	0.0048	0.4371	8	143761144	0.0118	0.684	14744	5.87406e-05	22.2593
		rs34125688	T	C	0.103181	0.0356319	10	65276192	0.0231187	8.07849e-06	378923	T	C	-0.026	0.0286	10	67035950	0.0392	0.507	14744	5.25653e-05	19.9191
		rs35110271	A	G	0.171496	0.0120208	3	169312236	0.0384131	8.02454e-06	378923	A	G	-0.0028	0.0318	3	169030024	0.0365	0.939	14744	5.25988e-05	19.9318
		rs35353728	T	C	0.0428267	0.383163	8	11574944	0.00901125	2.00835e-06	378923	T	C	-0.0052	0.3253	8	11432453	0.0146	0.722	14744	5.96049e-05	22.5869
		rs35973820	CT	C	-0.0568349	0.8605	4	123808151	0.0125058	5.50212e-06	378923	CT	C	0.0066	0.6332	4	124729306	0.0157	0.674	14744	5.45045e-05	20.654
		rs36110110	C	A	0.322768	0.00343101	13	30365688	0.0708842	5.27728e-06	378923	C	A	0.0192	0.0125	13	30939825	0.0608	0.752	14744	5.47151e-05	20.7338
		rs4269485	G	A	-0.0437597	0.540085	7	52476660	0.00877721	6.17675e-07	378923	G	A	0.0047	0.6598	7	52544356	0.0123	0.702	14744	6.55928e-05	24.8561
		rs4664230	A	G	-0.0421108	0.381259	2	151034928	0.00905927	3.34565e-06	378923	A	G	0.0204	0.379	2	151891442	0.0121	0.0918	14744	5.70197e-05	21.6072
		rs4725102	C	T	0.151423	0.979776	7	1456062	0.0329494	4.3142e-06	378923	C	T	-0.0304	0.9792	7	1495698	0.0567	0.592	14744	5.57331e-05	21.1196
		rs62298394	T	A	-0.0596871	0.146077	4	68663172	0.0126758	2.49241e-06	378923	T	A	0.0068	0.2052	4	69528890	0.0174	0.696	14744	5.85105e-05	22.1722
		rs67206808	T	A	-0.042345	0.511959	17	29863078	0.00874657	1.28979e-06	378923	T	A	0.0037	0.5123	17	28190096	0.0119	0.756	14744	6.18516e-05	23.4383
		rs6739450	G	A	0.0505535	0.802463	2	138125168	0.0112125	6.52274e-06	378923	G	A	0.0052	0.7416	2	138882738	0.0156	0.739	14744	5.36443e-05	20.328
		rs7113631	A	T	-0.0426649	0.62607	11	58022046	0.00902822	2.29298e-06	378923	A	T	0.034	0.9218	11	57789518	0.0278	0.221	14744	5.89333e-05	22.3324
		rs72942967	G	A	-0.1179	0.0307931	2	205828387	0.0261101	6.3167e-06	378923	G	A	0.019	0.0215	2	206693111	0.0468	0.685	14744	5.38067e-05	20.3896
		rs75569262	G	A	0.155196	0.0194301	15	54102373	0.0302452	2.87826e-07	378923	G	A	0.0082	0.0481	15	54394570	0.0295	0.781	14744	6.94811e-05	26.3297
		rs7571438	A	G	0.0543011	0.173007	2	15611311	0.0114877	2.27971e-06	378923	A	G	-0.0045	0.1675	2	15751435	0.0171	0.792	14744	5.89623e-05	22.3434
		rs76391590	A	G	0.154251	0.0159361	2	221279579	0.0345634	8.08798e-06	378923	A	G	-0.0174	0.0223	2	222144299	0.0439	0.692	14744	5.25593e-05	19.9169
		rs7702733	A	G	-0.0480055	0.213433	5	122611215	0.0107756	8.38919e-06	378923	A	G	0.0006	0.212	5	121946910	0.0145	0.967	14744	5.23752e-05	19.8471
		rs7721726	T	C	-0.171281	0.0179703	5	135161475	0.0350274	1.00886e-06	378923	T	C	-0.1146	0.0166	5	134497165	0.051	0.0246	14744	6.30993e-05	23.9111
		rs78312903	A	G	-0.0955843	0.0492665	6	32388424	0.0207501	4.09619e-06	378923	A	G	0.0125	0.0577	6	32356201	0.0282	0.658	14744	5.59961e-05	21.2193
		rs794347	A	C	-0.0614006	0.890526	7	75511830	0.0138769	9.65873e-06	378923	A	C	-0.0178	0.9006	7	75141152	0.0209	0.394	14744	5.16639e-05	19.5775
		rs7946110	G	A	0.058453	0.80994	11	107222364	0.0113128	2.37925e-07	378923	G	A	-0.0092	0.8363	11	107093090	0.016	0.565	14744	7.04518e-05	26.6975
		rs8269	G	A	0.0409205	0.38983	17	83094678	0.00908377	6.6437e-06	378923	G	A	-0.0067	0.3825	17	81052423	0.0146	0.646	14744	5.3552e-05	20.293
		rs9301697	G	A	0.0409175	0.497808	13	90860711	0.00876541	3.04053e-06	378923	G	A	-0.0127	0.4108	13	91512965	0.0119	0.286	14744	5.7504e-05	21.7907
		rs9839484	A	C	-0.0477407	0.796391	3	51126533	0.0107691	9.28753e-06	378923	A	C	-0.0539	0.7841	3	51163964	0.0148	0.000271	14744	5.18615e-05	19.6524
		rs9936952	T	C	0.0575818	0.865037	16	78335657	0.0129416	8.61351e-06	378923	T	C	-0.0212	0.8502	16	78369554	0.0167	0.204	14744	5.22421e-05	19.7967
	Natural killer cell receptor 2B4 levels	rs10196567	T	A	-0.0402688	0.400733	2	137226022	0.00897186	7.17778e-06	378923	T	A	-0.0093	0.399	2	137983592	0.0117	0.427	14735	5.31616e-05	20.1451
		rs10204689	C	G	0.115832	0.0283212	2	106519278	0.025528	5.69403e-06	378923	C	G	0.0115	0.0632	2	107135734	0.0243	0.636	14735	5.43312e-05	20.5883
		rs10512324	T	C	-0.0510329	0.248962	9	104278432	0.0102144	5.84804e-07	378923	T	C	0.0183	0.3007	9	107040713	0.013	0.159	14735	6.58711e-05	24.9616
		rs10753098	C	G	-0.0517749	0.810937	1	175251508	0.0110669	2.89181e-06	378923	C	G	-0.0035	0.7742	1	175220644	0.0142	0.805	14735	5.77578e-05	21.8869
		rs10887132	C	T	-0.0545365	0.199752	10	122333758	0.0110416	7.84459e-07	378923	C	T	-0.0192	0.2362	10	124093273	0.0135	0.155	14735	6.43771e-05	24.3954
		rs114142674	C	T	0.0563511	0.1445	13	61217841	0.0123757	5.27959e-06	378923	C	T	-0.0237	0.0891	13	61791975	0.0205	0.248	14735	5.4713e-05	20.733
		rs114272595	G	A	0.108882	0.0354642	5	58044647	0.0233548	3.1304e-06	378923	G	A	-0.0424	0.0402	5	57340474	0.031	0.171	14735	5.73567e-05	21.7349
		rs114620748	A	C	-2.1621	0.000334048	17	16260817	0.470782	4.37835e-06	378923	A	G	-0.0389	0.0304	17	16164131	0.0341	0.254	14735	5.56592e-05	21.0916
		rs114862906	T	C	0.188181	0.0121835	2	237906097	0.0375413	5.36933e-07	378923	T	C	-0.0188	0.0243	2	238814739	0.0458	0.681	14735	6.63061e-05	25.1264
		rs115345187	T	A	0.133111	0.0219004	2	41203457	0.0288984	4.10129e-06	378923	T	A	0.0608	0.0165	2	41430597	0.051	0.233	14735	5.59893e-05	21.2167
		rs11716788	T	C	-0.0450158	0.299139	3	70878083	0.00965742	3.14268e-06	378923	T	C	-0.0165	0.2869	3	70927234	0.0132	0.211	14735	5.73366e-05	21.7273
		rs117211649	A	G	-0.0761779	0.0774126	12	131137623	0.0167211	5.21903e-06	378923	A	G	0.0126	0.0737	12	131622168	0.0228	0.581	14735	5.47714e-05	20.7552
		rs117269941	T	C	0.271658	0.00520729	6	129272538	0.0568287	1.75037e-06	378923	T	C	-0.0673	0.0149	6	129593683	0.0609	0.269	14735	6.03021e-05	22.8511
		rs117518238	T	C	-0.0743384	0.0788917	17	61384701	0.0166713	8.23209e-06	378923	T	C	-0.0244	0.0399	17	59462062	0.0483	0.613	14735	5.24703e-05	19.8832
		rs12238219	A	G	0.0489623	0.311988	9	95601006	0.00947599	2.37909e-07	378923	A	G	-0.011	0.2742	9	98363288	0.0133	0.408	14735	7.04519e-05	26.6976
		rs12525430	T	A	0.148501	0.0200479	6	68425798	0.0305941	1.2104e-06	378923	T	A	0.0201	0.0314	6	69135690	0.0362	0.579	14735	6.21735e-05	23.5603
		rs12592540	A	C	-0.0413203	0.365966	15	66210277	0.00915481	6.37632e-06	378923	A	C	-0.011	0.3174	15	66502615	0.0129	0.394	14735	5.37593e-05	20.3716
		rs13140558	A	C	0.0529126	0.179023	4	39007031	0.0114101	3.52874e-06	378923	A	C	0.0128	0.2391	4	39008651	0.0142	0.367	14735	5.67497e-05	21.5049
		rs13242744	C	T	-0.123971	0.0344391	7	97472642	0.0254795	1.14162e-06	378923	C	T	0.0273	0.0293	7	97101954	0.037	0.461	14735	6.24713e-05	23.6732
		rs135071	C	T	-0.0511921	0.812115	22	43434433	0.011172	4.6014e-06	378923	C	T	0.0022	0.8844	22	43830353	0.0189	0.907	14735	5.54076e-05	20.9963
		rs137981283	G	A	-0.147146	0.0200146	16	50490428	0.032281	5.15751e-06	378923	G	A	-0.0211	0.0217	16	50524339	0.0451	0.64	14735	5.48313e-05	20.7779
		rs139785776	A	G	0.0796282	0.064167	5	43716200	0.0176101	6.1331e-06	378923	A	G	-0.044	0.0523	5	43716302	0.0294	0.134	14735	5.39555e-05	20.446
		rs141363947	A	G	0.121206	0.0259466	3	195580642	0.0268785	6.501e-06	378923	A	G	-0.0239	0.0199	3	195307513	0.0521	0.646	14735	5.36616e-05	20.3346
		rs143991682	C	A	-0.298588	0.00641872	8	37006999	0.0609684	9.71002e-07	378923	C	A	-0.0324	0.0231	8	36864517	0.0474	0.494	14735	6.32931e-05	23.9846
[truncated: 4,279 more rows]

## Sheet: S3
	Table S3. Details of circulating metabolites.
[truncated: 32,017 more rows]

## Sheet: S4
	Table S4. Primary results for MR analysis of caculating inflammatory factors on GERD.
[truncated: 456 more rows]

[truncated: 6 more sheets: S5, S6, S7, S8, S9, S10]
